# Supplementary material for: Atrial fibrillation detection in outpatient electrocardiogram monitoring: An algorithmic crowdsourcing approach
Source: PLoS One. 2021 Nov 16;16(11):e0259916. doi: 10.1371/journal.pone.0259916 (PMC8594842; doi:10.1371/journal.pone.0259916)
Supplement: S1 Table — (CSV) [file pone.0259916.s001.csv]

Label
N
N
N
A
A
N
N
N
A
A
N
N
N
N
N
N
N
N
A
N
N
N
A
N
N
N
N
N
N
N
N
N
N
N
N
N
N
N
A
N
N
N
A
A
N
A
N
N
N
N
A
N
N
A
N
N
N
N
N
N
N
N
N
N
N
N
N
N
N
N
N
N
N
N
A
N
N
N
N
N
N
N
A
N
N
N
N
N
N
N
N
N
N
N
A
N
N
N
N
A
N
N
A
N
N
N
N
A
A
N
N
N
A
A
N
N
N
N
N
N
N
N
N
N
A
N
A
N
N
N
N
A
N
N
N
N
N
N
N
N
N
N
N
N
N
N
N
N
N
N
N
N
A
N
N
N
N
N
N
N
N
N
N
N
N
A
N
N
N
N
N
N
N
A
N
N
N
N
A
N
N
N
A
N
N
A
N
N
A
A
N
A
N
N
A
N
N
N
N
N
A
A
N
N
N
N
N
N
N
N
N
A
N
N
N
N
N
N
N
N
N
N
N
A
N
N
N
N
N
A
N
N
A
A
N
A
N
A
A
N
N
N
N
N
N
N
A
N
N
N
N
N
N
N
N
N
N
N
N
N
N
A
N
A
N
A
N
N
N
N
N
A
N
A
N
A
N
N
N
N
A
N
N
A
N
N
A
N
N
N
A
N
N
N
N
N
N
N
A
N
N
N
N
N
N
N
N
A
A
N
N
N
A
N
N
N
N
A
N
N
A
N
N
N
N
N
N
N
N
N
A
N
A
N
N
N
N
N
A
N
N
N
N
N
N
A
N
N
N
N
N
N
N
A
N
A
A
N
N
N
N
N
N
N
N
N
N
A
N
N
N
N
N
N
A
N
N
N
N
N
N
A
N
N
N
N
A
N
N
N
A
N
N
N
N
N
N
N
N
N
N
N
N
N
N
N
N
N
N
N
N
N
N
N
N
N
N
N
A
N
N
N
N
N
N
A
N
N
N
N
N
N
A
N
N
N
N
N
N
A
N
N
N
N
N
N
N
N
N
N
N
N
A
N
N
N
N
N
N
N
A
N
N
N
N
N
N
N
N
N
N
N
N
N
N
A
N
N
A
A
N
N
N
N
A
N
N
N
N
N
N
N
N
N
N
N
N
N
N
N
N
N
N
N
N
N
N
N
N
A
N
N
N
N
N
N
N
N
A
N
N
N
N
N
N
N
N
N
N
N
N
N
N
N
N
N
N
N
A
N
N
N
N
N
N
N
N
A
A
N
N
N
A
N
N
A
N
N
N
A
A
A
N
A
N
N
A
N
N
A
A
N
N
N
N
N
N
N
N
N
N
A
A
N
A
N
N
N
N
A
N
N
N
N
N
N
A
A
N
N
A
N
N
N
N
A
N
N
N
N
N
N
N
A
N
N
N
N
N
A
N
N
N
N
N
A
N
N
N
A
N
N
N
N
A
N
N
N
N
A
N
N
A
N
A
N
N
N
N
N
N
N
N
N
N
N
N
N
N
N
N
A
N
N
N
A
N
N
N
N
N
N
N
A
N
N
N
N
N
N
A
N
N
N
N
N
N
N
N
N
N
N
N
N
N
N
N
A
N
N
A
N
N
N
N
A
N
N
N
N
N
N
N
N
N
N
N
N
N
N
N
N
N
N
N
N
N
N
N
N
N
N
N
N
N
N
N
A
N
N
N
N
A
N
N
N
N
N
N
N
N
N
N
N
N
N
N
N
A
N
N
N
N
N
N
A
N
N
N
N
N
N
A
N
N
N
N
N
N
N
N
N
N
N
N
N
N
N
A
N
N
N
N
N
N
N
N
N
N
N
N
N
N
N
N
N
N
N
N
A
N
N
N
N
N
N
N
N
N
N
N
A
A
N
N
N
N
N
N
N
N
N
N
N
A
N
N
N
A
N
N
N
N
N
A
N
A
N
A
A
N
N
N
N
N
N
A
N
N
N
N
N
N
N
N
N
N
A
N
N
N
N
N
A
N
N
N
N
N
N
N
N
A
N
A
N
N
N
N
N
N
N
N
N
N
N
N
N
N
N
N
N
N
N
N
N
N
N
N
N
N
A
N
N
N
A
N
N
N
N
N
N
N
N
N
N
N
N
N
N
A
A
N
N
A
N
A
N
N
N
N
N
N
A
N
A
A
N
N
A
N
A
N
A
N
N
N
N
N
N
N
N
N
N
N
N
N
N
N
A
N
N
A
N
N
N
A
N
N
N
N
N
N
A
N
A
N
A
N
N
A
N
N
N
N
N
N
N
N
N
N
N
N
N
N
N
N
N
N
N
N
N
N
A
A
A
N
N
A
N
A
N
A
A
N
N
N
N
N
N
N
N
N
N
N
A
N
A
N
N
N
N
N
A
N
A
N
N
N
N
N
N
N
N
N
N
N
N
N
N
N
N
N
N
N
N
N
N
N
N
N
N
N
N
N
N
N
N
N
N
N
N
N
N
N
N
A
N
N
N
N
N
N
A
N
N
N
N
N
N
A
N
N
A
N
N
A
N
N
N
N
N
N
A
N
N
N
N
N
A
N
N
N
N
N
N
N
N
A
N
N
N
N
N
N
N
N
A
N
N
N
N
A
A
N
N
A
N
N
N
N
N
N
A
A
N
N
N
N
N
N
N
A
N
N
N
N
A
N
N
N
A
N
A
N
A
N
A
N
N
N
N
N
N
N
N
N
N
N
N
N
N
N
N
N
N
N
N
N
A
N
N
N
A
N
A
N
N
N
N
N
N
N
N
N
N
N
A
N
N
N
N
N
N
N
A
N
N
N
A
A
N
N
N
N
N
A
N
N
N
N
N
N
N
A
N
A
N
A
N
A
N
N
N
A
N
N
N
N
N
N
N
N
N
N
N
N
A
A
N
N
N
A
N
N
N
N
N
N
N
A
N
N
N
N
N
N
N
N
N
A
N
A
N
N
N
N
N
N
N
N
A
N
A
A
N
N
N
N
N
A
A
N
N
A
N
N
N
N
N
A
A
N
N
N
N
N
N
N
N
N
N
N
N
N
N
N
A
N
A
N
N
N
N
A
N
N
N
N
N
N
N
N
N
N
N
N
N
A
N
N
N
N
A
N
N
N
N
N
N
N
N
N
N
N
N
A
N
A
N
A
N
A
A
N
N
N
N
N
N
N
N
N
A
N
N
N
N
N
A
N
N
N
N
N
N
N
N
N
N
A
N
N
N
N
A
N
N
N
N
N
A
N
A
N
N
N
A
N
A
N
A
N
N
N
N
N
N
N
N
N
N
A
N
A
N
N
N
N
N
N
N
N
N
N
A
N
N
N
N
A
N
N
N
N
N
N
N
N
N
A
A
A
N
N
N
N
N
N
N
N
N
A
N
N
N
N
N
N
A
N
N
N
N
N
A
A
N
N
N
N
N
N
N
N
N
A
N
A
N
N
A
N
N
N
N
N
N
N
N
N
N
N
A
N
N
N
N
N
A
N
N
N
N
A
N
N
N
N
N
A
A
A
A
N
N
N
N
N
A
N
N
N
A
A
N
N
N
A
N
N
N
N
N
N
N
N
N
N
N
N
N
N
N
N
N
N
N
N
N
N
N
N
N
N
A
N
N
N
N
N
A
N
A
A
N
N
N
A
N
N
N
N
N
N
N
N
N
N
N
N
N
A
N
N
A
N
N
A
A
N
N
N
A
A
N
A
N
N
A
N
N
N
N
N
N
N
N
N
A
N
N
N
A
A
N
N
N
N
N
N
N
A
N
N
N
N
N
A
N
N
A
A
N
N
A
A
A
N
N
N
N
N
A
A
N
N
N
N
N
N
N
N
N
N
A
A
N
N
A
A
N
A
A
N
N
N
N
N
N
N
N
N
N
N
N
N
N
N
N
N
N
N
N
N
N
N
A
N
N
N
N
N
N
N
N
A
N
N
N
A
N
N
N
N
N
N
N
N
N
N
N
N
N
N
N
N
N
N
N
A
A
A
N
N
A
N
N
N
N
N
N
A
N
N
N
N
N
A
N
N
N
N
A
N
N
N
N
N
N
N
N
N
A
N
N
N
A
N
N
N
N
N
N
N
N
N
N
A
N
N
N
N
N
A
N
N
N
A
N
N
N
N
N
N
N
N
N
N
N
A
N
N
N
N
N
N
N
N
A
N
A
N
N
N
N
N
N
N
N
N
N
N
N
N
N
N
N
A
A
N
N
N
N
N
N
N
N
N
N
N
N
N
A
N
N
A
N
N
N
N
N
A
N
A
N
N
N
A
N
N
N
N
N
N
N
N
N
N
N
N
N
N
A
N
A
N
A
A
N
A
N
N
A
N
N
N
A
N
A
N
A
A
N
N
N
N
N
N
N
N
N
N
A
N
N
N
N
N
N
N
N
N
N
N
A
N
N
N
N
N
N
N
A
A
N
N
N
N
N
A
A
N
A
A
N
N
N
N
N
N
N
N
N
N
N
N
A
N
A
N
A
N
N
N
N
N
N
N
N
A
N
N
A
A
N
N
N
A
N
N
N
N
N
N
N
A
A
N
[truncated: 2,645 more rows]
