# Supplementary material for: Atrial fibrillation detection in outpatient electrocardiogram monitoring: An algorithmic crowdsourcing approach
Source: PLoS One. 2021 Nov 16;16(11):e0259916. doi: 10.1371/journal.pone.0259916 (PMC8594842; doi:10.1371/journal.pone.0259916)
Supplement: S2 Table — These values are the inputs of the fusion algorithm. (CSV) [file pone.0259916.s002.csv]

Datta et al.	Gliner et al.	Kropf et al.	Baydoun et al.	Zabihi et al.	Solinski et al.	Kardia
N	N	N	N	N	N	-1.355039202
N	N	N	N	N	N	-1.385264575
N	N	N	N	N	N	-1.56717763
A	A	A	A	A	A	1.630312508
A	A	A	A	A	A	1.343168753
N	N	N	N	N	N	-1.925492657
N	N	N	N	N	N	-1.323442256
N	N	N	N	N	N	-1.696836504
A	A	A	A	A	A	1.719035252
A	A	A	A	A	A	1.349903005
A	A	A	A	A	A	0.752245787
N	N	N	N	N	N	-1.631083315
N	N	N	N	N	N	-1.789611936
N	N	N	N	N	N	-2.123299884
N	~	~	~	N	N	0.449206945
N	N	N	N	N	N	-1.049210831
N	N	N	N	N	N	0.040232748
N	N	N	N	N	N	-1.13563752
A	A	A	A	A	A	1.495691989
N	N	N	N	N	N	-2.119301535
N	A	N	N	N	N	0.082970848
N	N	N	N	N	N	-1.068495214
A	A	A	A	A	A	1.502164881
N	N	N	N	N	N	-1.759663446
N	N	A	N	N	N	0.68861954
N	N	~	N	N	~	-0.80352659
N	N	N	N	N	N	-1.387028465
N	N	N	N	N	~	-1.564299572
N	N	N	N	N	N	-1.40297025
N	N	N	N	N	~	-1.374289218
N	N	N	N	N	N	-1.670593464
N	N	N	N	N	N	-1.389199982
N	N	N	N	N	N	-1.893131491
N	N	N	N	N	N	-0.826504493
N	N	N	N	N	N	-1.309173404
N	N	N	N	N	~	-1.558999985
N	N	N	N	N	~	-1.154981998
N	N	N	N	N	N	-1.087594481
A	A	A	A	A	A	1.530527837
N	N	N	N	N	N	-1.558931312
N	N	N	N	N	N	-1.699466781
N	N	N	N	N	N	-1.847401431
A	A	A	A	A	N	1.126233847
A	A	A	A	A	A	2.070896242
N	N	N	N	N	N	-1.732006211
A	A	A	A	A	A	1.473187931
N	N	N	N	N	N	-1.613753646
N	N	N	N	N	N	-0.946415489
N	N	N	N	N	N	-1.899950444
N	N	N	N	N	N	-1.365290589
A	A	A	A	A	A	0.580926311
N	N	N	N	N	N	-1.37612702
N	N	N	N	N	N	-1.681067942
A	A	A	A	A	~	1.361046089
N	N	N	N	N	N	-1.187334015
N	N	N	N	N	N	-1.510836948
A	N	A	A	N	~	0.940036582
N	N	N	N	N	N	-1.660247005
N	N	N	N	N	N	-1.753704296
N	N	N	N	N	N	-1.639725297
N	N	N	N	N	N	-1.240421913
N	N	N	N	N	N	-1.585205527
N	N	N	N	N	N	-1.571425591
N	N	N	N	N	N	-1.249530837
N	N	N	N	N	N	-1.507862941
N	N	N	N	N	N	-1.171539936
N	N	N	N	N	N	-0.813881259
N	N	N	N	N	N	-1.392904378
N	N	N	N	N	N	-1.403741744
A	A	N	A	A	~	0.290836123
N	N	N	N	N	~	-1.373527893
N	N	N	N	N	N	-1.136340443
N	N	N	N	N	N	-1.695085496
N	N	N	N	N	N	-1.495495379
A	A	A	A	A	A	1.583816257
N	N	N	N	N	N	-1.026908415
N	N	N	N	N	N	-1.350183892
N	N	N	N	N	A	-0.537290801
N	N	N	N	N	N	-1.883737439
N	N	N	N	N	N	-1.393150687
N	N	N	N	N	N	-1.118482354
N	N	N	N	N	N	-1.115132055
A	A	A	A	A	A	1.321452664
N	N	N	N	N	N	-1.820564745
N	N	N	N	N	N	-1.60770184
N	N	N	N	N	N	-1.074642104
N	N	N	N	N	N	-1.427426868
N	N	N	N	N	N	-1.474733254
N	N	N	N	N	N	-1.300931693
N	N	N	N	N	N	-1.574549165
N	N	N	N	N	N	-1.669601835
N	N	N	N	N	N	-1.31522643
N	N	N	N	N	N	-1.660788725
N	N	N	N	N	N	-1.776362861
A	A	A	A	A	A	1.643284163
N	N	N	N	N	N	-1.434798903
N	N	N	N	N	N	-1.278341939
N	N	N	N	N	N	-1.309434884
N	N	N	A	N	N	-1.139006568
A	A	A	A	A	A	1.68850874
N	N	N	N	N	N	-1.326417356
N	N	N	N	N	N	-1.315795222
A	A	A	A	A	A	1.772069824
N	N	N	N	N	N	-2.579519699
N	N	N	N	N	~	-0.323646055
N	N	N	N	N	N	-1.381010382
N	N	N	N	N	N	-1.573957128
A	A	A	A	A	A	1.643874048
A	A	A	A	A	A	1.618172692
N	N	N	N	N	N	-1.225041174
N	N	N	N	N	N	-1.760046171
N	N	N	N	N	N	-1.018814431
A	A	A	A	A	A	1.710375226
A	A	A	A	A	A	1.668445997
N	N	N	N	N	N	-1.436687358
N	N	N	N	N	N	-1.124748708
N	N	N	N	N	N	-1.456901128
N	N	N	N	N	N	-1.609645717
N	N	N	N	N	N	-1.276517194
N	N	N	N	N	~	-1.359422949
N	N	N	N	N	N	-1.206662197
N	N	N	N	N	N	-1.105869403
N	N	N	N	N	N	-1.557452742
N	N	N	N	N	N	-1.381123112
A	A	A	A	A	A	1.398506459
N	N	N	N	N	N	-1.303772462
N	N	N	N	N	~	1.685835175
N	N	N	N	N	N	-1.452005077
A	A	~	A	A	A	-1.002068528
N	N	N	N	N	N	-1.470074981
N	N	N	N	N	N	-1.645861413
A	A	A	A	A	A	1.624341407
~	A	~	A	~	N	1.402863374
N	N	N	N	N	N	-1.619903359
N	N	N	N	N	N	-1.515421503
N	N	N	N	N	N	-1.285033306
N	N	N	N	N	N	-1.516222726
N	N	N	N	N	N	-1.308006001
N	N	N	N	N	~	-1.118430401
A	N	A	N	N	N	-0.711086675
N	N	N	N	N	N	-1.566322496
N	N	N	N	N	N	-1.492769036
N	N	A	A	N	N	0.665939538
N	N	N	N	N	N	-1.052979734
N	N	N	N	N	N	-1.828738866
N	N	N	N	N	N	-1.756759946
N	N	N	N	N	N	-1.212373042
N	N	N	N	N	N	-1.333607561
N	N	N	N	N	N	-1.268329804
N	N	N	N	N	N	-1.035695848
N	N	N	N	N	N	-1.328328894
N	N	N	N	N	N	-1.539427014
A	A	A	A	A	A	1.608428067
N	N	N	N	N	N	-1.329699728
N	N	N	N	N	N	-1.797169376
N	N	N	N	N	N	-2.003639708
N	N	N	N	N	N	-1.446728697
N	N	N	N	N	~	-1.085484919
N	N	N	N	N	N	-1.823736312
N	N	N	N	N	N	-1.339081185
A	N	A	A	A	A	1.665772443
N	N	N	N	N	N	-1.752034128
N	N	N	N	N	N	-1.357451985
N	N	N	N	N	N	-1.016318367
N	N	N	N	N	N	-1.518789713
A	A	A	A	A	A	2.005486247
N	N	N	N	N	N	-1.431742675
N	N	N	N	N	N	-1.660483892
A	N	N	N	A	A	0.620406885
N	N	N	N	N	N	-1.436113086
N	N	N	N	N	N	0.645715049
N	N	N	N	N	~	-1.322136708
N	N	N	N	N	N	-1.121388177
A	A	A	A	A	A	1.414731956
N	N	N	N	N	N	-1.282280814
N	N	N	N	N	N	-1.354993246
N	N	N	N	N	N	-0.599941052
N	N	N	N	N	N	-1.208494494
N	A	A	A	A	A	1.936745398
A	A	A	A	A	A	1.584518468
N	N	N	N	N	N	-1.730132852
N	N	N	N	N	N	-1.439356562
N	A	A	A	A	A	1.849367146
N	N	N	N	N	N	-1.191124498
N	N	N	N	N	N	-1.500263694
A	A	A	A	A	A	1.409639772
N	N	~	N	N	~	-1.251751866
~	N	~	A	~	A	1.487194227
A	A	A	A	A	A	1.487733067
A	A	A	A	A	A	1.767231127
N	N	N	N	N	N	-1.583240856
N	N	N	N	N	A	0.918686107
N	N	N	N	N	N	-1.69443997
N	N	~	N	N	A	-1.068310268
A	A	A	A	A	A	1.456081545
N	N	N	N	N	N	-1.596845225
N	N	N	N	N	N	-1.141617104
N	N	N	N	N	N	-1.638426168
N	N	N	N	N	N	-1.146655742
N	N	N	N	N	N	-1.134046804
A	A	A	A	A	A	1.753492518
A	A	A	A	A	A	1.772051094
N	N	N	N	N	N	-1.49882822
N	N	N	N	N	N	-1.973406427
N	N	N	N	N	N	-1.08197017
N	A	N	N	N	N	-0.667221086
A	A	A	A	A	A	1.275804135
N	N	N	N	N	N	-1.934848767
N	N	N	N	N	N	-1.52301524
N	N	N	N	N	N	-1.920656518
N	N	N	N	N	N	-2.002358529
A	A	A	A	A	~	1.764949688
N	N	N	N	N	N	-1.979387776
N	N	N	N	N	N	-1.469376426
N	N	N	N	N	A	0.317102044
N	N	N	N	N	N	-1.473376834
N	N	N	N	N	N	-1.437874501
N	N	N	N	N	N	-1.348246215
A	A	A	A	A	N	1.298459083
N	N	N	N	N	N	-1.554783095
N	N	N	N	N	N	-1.441956972
N	N	N	N	N	N	-1.022924179
N	N	N	N	N	N	-1.502174355
A	A	A	A	A	A	1.785038856
N	N	N	N	N	N	-1.72410549
N	N	N	N	N	N	-1.393420215
N	N	N	N	N	N	-1.262380894
A	N	N	N	N	N	-0.440056631
N	N	N	N	N	N	-1.086606468
A	A	A	A	A	A	1.75058056
N	N	N	N	N	N	-1.290051685
N	N	N	N	N	N	-1.343044239
A	A	A	N	A	A	0.496956761
A	A	A	A	A	A	1.842727628
N	N	N	A	N	A	-0.280737229
A	A	A	A	~	~	1.638759669
N	N	N	N	N	N	-1.127372271
A	A	A	A	A	A	1.78537359
A	A	A	A	A	A	1.523089686
A	N	N	N	N	A	-1.237585764
N	N	N	N	N	N	-1.332699033
N	N	N	N	N	~	-1.155584453
N	N	N	N	N	N	-1.759137054
N	N	N	N	N	N	-1.33115432
N	N	N	N	N	N	-1.66535206
N	N	N	N	N	~	-1.311357466
A	A	A	A	A	~	1.450968902
N	N	N	N	N	N	-1.734921186
N	N	N	N	N	N	-0.991742485
N	N	N	N	N	N	-1.187996666
N	N	N	N	N	N	-1.473144783
N	N	N	N	N	N	-1.57396018
N	N	N	N	N	N	-1.698854868
N	N	N	N	N	N	-1.479184744
N	A	A	N	N	A	0.591685816
N	N	N	N	N	N	-0.909326133
N	N	N	N	N	N	-0.924954976
A	A	A	A	A	A	1.639291007
N	N	N	N	N	~	-1.384917854
N	N	N	N	N	N	-1.218647379
N	N	N	N	N	N	-1.44261544
A	A	A	A	A	A	1.479922121
N	N	N	N	N	N	0.264118723
N	A	A	A	N	A	0.794461478
N	~	~	N	N	~	1.294375365
A	A	A	A	A	A	1.823681245
N	N	N	N	N	N	-1.310941069
N	N	N	N	N	N	-1.62799906
N	N	N	N	N	N	-1.053045005
N	N	N	N	N	N	-0.883849478
N	N	N	N	N	N	-1.004753416
A	A	A	A	A	A	1.541444755
N	N	N	N	N	N	-1.559170596
A	A	A	A	A	A	1.595071353
N	N	N	N	N	N	-1.537407486
N	N	N	N	A	N	-0.35430103
N	N	N	N	N	N	-1.47275689
N	N	N	N	N	N	-1.333499089
N	N	N	N	N	N	-1.221145881
N	N	N	N	N	N	-1.520049757
A	A	A	A	A	A	1.586063998
N	N	N	N	N	~	-1.436672686
N	N	N	N	N	N	-1.541493132
A	A	A	A	A	A	1.478383716
N	N	N	N	N	N	-1.878801391
N	N	N	N	N	N	-0.996544779
A	A	A	A	A	A	1.518577478
N	N	N	N	N	~	-1.188442574
N	N	N	N	N	N	-1.930405393
N	N	N	N	N	N	-1.544985433
N	A	A	A	N	A	1.069857057
N	N	N	N	N	N	-1.885077356
N	N	N	N	N	N	-1.196623248
N	N	N	N	N	N	-1.866371635
A	A	A	A	A	A	1.621898053
N	N	N	N	N	N	-1.45414439
N	N	N	N	N	N	-1.322303091
N	N	N	N	N	N	-1.15124459
A	A	A	A	A	A	1.76580158
N	N	N	N	N	N	-1.448069416
N	N	N	N	N	N	-1.684421237
N	N	N	N	N	N	-1.04947767
N	N	N	N	N	N	-1.085152427
N	N	N	N	N	N	-1.842828832
N	N	N	N	N	N	-0.433488687
N	N	N	N	N	N	-1.677612102
N	N	N	N	N	N	-1.13636412
A	A	A	A	A	A	1.594117891
N	N	N	N	N	~	1.345774685
N	N	~	N	N	~	-1.296626635
N	N	N	N	N	N	-1.196954298
N	N	N	N	N	N	-1.402167649
A	A	A	A	A	A	1.727141713
N	N	N	N	N	N	-0.97940885
N	N	N	N	N	N	-1.727936097
N	N	N	N	N	N	-1.633914998
N	N	N	N	N	N	-1.040297055
A	A	A	A	A	A	1.372792971
N	N	~	~	N	N	-1.434919298
N	N	N	N	N	N	-1.344152695
A	A	A	A	A	A	1.31283097
N	N	N	N	N	N	-1.254121736
N	N	N	N	N	~	-1.274236357
N	N	N	N	N	N	-1.773276484
N	N	N	N	N	N	-1.349881505
N	N	N	N	N	N	-1.262168269
N	N	N	N	N	N	-1.43684288
N	N	N	N	N	N	-1.625428053
N	N	N	N	N	N	-1.303131324
N	N	N	N	N	N	-1.126268041
A	A	A	A	N	A	0.60577223
N	N	N	N	N	N	-1.273538307
A	A	A	A	A	A	1.466349223
N	N	~	N	N	~	-1.345800362
N	N	N	N	N	N	-1.511568327
N	N	N	N	N	N	-1.638112082
N	N	~	N	N	N	-0.496853964
A	N	A	N	N	N	0.588022419
A	A	A	A	A	A	1.357592224
N	N	N	N	N	N	-1.644419427
A	N	A	A	A	A	1.028343486
N	N	N	N	N	N	-1.101086622
N	N	N	N	N	N	-1.233191063
N	N	N	N	N	N	-1.69232034
N	N	N	N	N	N	0.922168525
A	A	A	A	A	A	1.764713344
N	N	N	N	N	N	-1.810032752
N	N	N	N	N	N	-1.021041022
N	N	N	N	N	N	-1.563543909
N	N	N	N	N	N	-1.658763371
N	N	N	N	N	N	-1.518555224
N	N	N	N	N	N	-1.299911763
N	N	N	N	N	N	-0.199126591
A	A	A	A	A	A	1.475879829
N	N	N	N	N	N	-1.545999094
A	N	A	N	A	A	1.269592216
A	A	A	A	A	A	1.337274809
N	N	N	N	N	N	-1.522158034
N	N	N	N	N	N	-0.317370417
N	N	N	N	N	N	-1.443442833
N	N	N	N	N	N	-1.51725546
N	N	N	N	N	N	-1.227479152
N	N	N	N	N	~	-0.945280425
N	N	N	N	N	N	-1.992765924
N	N	N	N	N	N	-1.40931505
~	A	A	A	~	A	1.065831452
N	N	N	N	N	N	-1.186613153
A	A	A	A	A	A	1.589368304
N	N	N	N	N	N	-1.321507993
N	N	N	N	N	~	-0.024138247
N	~	~	~	~	~	0.270164898
N	N	N	N	N	N	-1.283792326
N	N	N	N	N	N	-1.776321348
N	N	N	N	N	N	-1.812054219
A	A	A	A	A	A	1.377760436
N	N	N	N	N	N	-1.456381716
N	N	N	N	N	N	-1.314225437
N	N	N	N	N	N	-1.51893443
N	N	~	N	N	~	-1.24816131
N	N	A	A	A	N	-1.485067497
N	N	N	N	N	N	-1.60784218
A	A	A	A	A	A	1.344827134
N	N	N	N	N	N	-1.157999163
N	N	N	N	N	N	-1.650271234
N	N	N	N	N	N	-1.848790328
N	N	A	A	~	N	-1.073023708
A	A	A	A	A	A	1.559066821
N	N	N	N	N	N	-1.567954459
N	N	N	N	N	N	-1.001004849
N	A	~	N	N	A	0.348974023
A	A	A	A	A	A	1.573924341
N	N	N	N	N	N	-1.432721646
N	N	N	N	N	N	-1.078903373
N	N	N	N	N	N	-1.119282886
N	A	A	A	A	N	0.559335462
N	N	N	N	N	N	-1.451997583
N	N	N	N	N	N	-1.202460191
N	N	N	N	N	N	-1.416275224
N	N	N	N	N	N	-2.033805952
N	N	N	N	N	N	-1.262158089
N	N	N	N	N	A	-0.208190638
N	N	N	N	N	N	-2.342339472
N	N	N	N	N	N	-1.29191918
N	N	~	N	N	N	-1.057578293
N	N	N	N	N	N	-1.823121762
N	A	A	A	A	N	0.738121792
N	N	N	N	N	N	-1.92313237
N	N	N	N	N	N	-1.399708284
A	N	A	A	N	~	1.392458645
N	N	N	N	N	~	-1.167522253
N	N	N	N	N	N	-1.592388187
N	N	N	N	N	N	-1.884981202
N	N	N	N	N	N	-1.740862203
N	N	N	N	N	~	-1.421006916
N	N	N	N	N	N	-1.473122847
N	N	N	N	N	N	-1.806554811
N	N	N	N	N	N	-1.318576683
N	N	N	N	N	N	-1.704613691
N	A	A	A	A	A	1.466887094
N	N	N	N	N	N	-1.808843682
N	N	N	N	N	N	-1.399628734
N	N	N	N	N	N	-1.611309682
N	N	N	N	N	A	-0.444572626
N	N	N	N	N	N	-1.452905608
N	N	N	N	N	N	-1.058891433
A	A	A	A	A	A	1.667086175
N	N	N	N	N	N	-0.641812878
N	A	N	N	A	A	0.950221367
N	N	N	N	N	N	-1.343534393
N	N	N	N	N	N	-1.344517951
N	N	N	N	N	N	-1.477343285
N	N	N	N	N	N	-1.022988606
A	A	A	A	A	A	1.600322564
N	N	N	N	N	~	-1.202007957
A	A	A	A	A	A	1.895600293
N	N	N	N	N	N	-0.392065024
N	N	N	N	N	N	-1.234613493
N	N	N	N	N	~	-0.335500118
N	N	N	N	N	N	-1.952097129
A	A	A	A	A	N	2.037083233
N	N	N	N	N	N	-1.404211542
N	N	N	N	N	N	-1.300376038
N	N	N	N	N	N	-1.515510454
N	N	~	N	N	N	-1.259930896
N	N	N	N	N	N	-1.720308507
N	N	N	N	N	N	-1.335682751
N	N	N	N	N	N	-0.096331448
N	N	N	N	N	N	-1.246221076
N	N	N	N	N	~	-1.374961344
N	N	N	N	N	N	-1.322826162
N	N	N	N	N	N	-1.315708319
N	N	N	N	N	N	-1.407740541
A	A	A	A	A	A	1.594820571
N	N	N	N	N	N	-1.324653597
N	A	N	N	N	N	-1.134100061
N	N	N	N	N	N	-0.958648982
N	N	N	N	N	~	-1.35144012
N	N	N	N	N	N	-1.814969947
N	N	N	N	N	N	-1.15891312
N	N	N	N	N	N	-1.46140634
A	A	A	A	A	A	1.62194177
N	N	N	N	N	~	-1.384174087
N	~	N	~	N	N	0.609566595
N	N	N	N	N	N	-1.436516728
N	N	N	N	N	N	-1.172584305
N	N	N	N	N	N	-1.485721544
N	N	N	N	N	N	-1.192183657
N	N	N	N	N	N	0.481852509
N	N	N	N	N	N	-1.143340787
N	N	N	N	N	N	-1.409717448
N	N	N	N	N	N	-1.466518187
N	N	N	N	N	N	-1.871859919
N	N	N	N	N	N	-1.063484667
N	N	N	N	N	N	-1.576168414
N	N	N	N	N	N	-1.920294657
A	A	A	A	A	A	1.81932695
N	N	N	N	N	N	-1.309319034
N	N	N	N	N	N	-1.295282886
A	A	A	A	A	A	1.219155977
A	A	A	A	A	A	1.554230467
N	N	N	N	N	N	-1.518732606
N	N	N	N	N	N	-1.01805892
N	N	N	N	N	N	-1.274708319
N	N	N	N	N	N	-1.416490045
A	A	A	A	A	A	1.432241604
N	N	N	N	N	N	-1.449833686
N	N	N	N	N	N	-1.412196359
N	N	N	N	N	N	-1.159517923
N	N	N	N	N	N	-1.590255446
N	N	N	N	N	N	-1.530461274
N	N	N	N	N	N	-1.528153491
N	N	A	N	N	A	-1.085569892
N	N	A	N	N	A	0.154680209
N	A	A	N	A	A	1.486463325
N	N	N	N	N	N	-1.319261508
N	N	N	N	N	N	-1.766390868
N	N	N	N	N	N	-1.392502132
N	N	N	N	N	N	-1.718089773
N	N	N	N	N	N	-1.610815843
N	A	N	N	N	N	-1.047318526
N	N	N	N	N	N	0.632530036
N	N	N	N	N	N	-1.366509889
N	N	N	N	N	N	-1.346813579
N	N	N	N	N	N	-1.929981533
N	N	N	N	N	N	-1.445051824
N	N	N	N	N	N	-1.073003219
N	N	N	N	N	N	-1.150183582
N	N	N	N	N	N	-1.215707201
N	N	N	N	N	N	-1.014083384
A	A	A	A	A	A	1.932887565
N	N	N	N	N	N	-1.12664617
N	N	N	N	N	N	-1.627108568
N	N	N	N	N	N	-1.386894293
N	N	N	N	N	N	-1.71086945
N	N	N	N	N	N	-1.436010865
N	N	N	N	N	N	-1.512909007
N	N	N	N	N	N	-1.440376569
N	N	N	N	N	N	-1.447275636
A	N	A	A	N	A	1.503209668
N	N	N	N	N	N	-1.445014637
N	N	N	N	N	~	-1.155874054
N	N	N	N	N	N	-1.933982588
N	N	N	N	N	N	-2.001221838
N	N	N	N	N	N	-1.304361029
N	N	N	N	N	N	-1.448923681
N	N	N	N	N	N	-1.388446022
N	N	N	N	N	N	-1.128199851
N	N	N	N	N	N	-0.559445517
N	N	N	N	N	N	-1.393470701
N	N	N	N	N	~	-1.272841416
N	N	N	N	N	N	-1.156617783
N	N	N	N	N	N	-1.795892815
N	N	N	N	N	N	-1.324685805
N	N	N	N	N	N	-0.971849003
N	N	~	N	N	N	1.316070766
N	N	N	N	N	N	-1.164886279
N	N	N	N	N	N	0.806769448
N	N	N	N	N	~	-1.312211039
A	A	A	A	A	~	1.517685366
N	A	A	A	N	A	1.301928436
A	A	A	A	A	N	1.337987984
N	N	N	N	N	N	-1.060936999
N	N	N	N	N	N	-1.859508049
N	N	N	N	N	N	-1.810334109
N	N	N	N	N	N	-1.241628333
N	N	N	N	N	N	-1.337975975
N	N	N	N	N	N	-1.485991334
A	A	A	A	A	A	1.793212774
N	A	A	A	A	A	1.710563796
N	N	N	N	N	N	-1.032055947
N	N	N	N	N	N	-1.344334721
N	N	N	N	N	N	-1.515617604
A	A	A	A	A	A	1.7572698
N	N	N	N	N	N	-1.651395042
N	N	N	N	N	N	-1.243863414
A	A	A	A	A	A	1.594829033
N	N	N	N	N	N	-1.74516205
N	N	N	N	N	N	-1.349236258
N	N	N	N	N	N	-1.214847855
A	A	A	A	A	A	1.543352005
A	N	A	A	A	A	1.869012393
A	A	A	A	A	A	1.536870674
N	N	N	N	N	N	-1.605510765
A	A	A	A	A	A	1.478811688
N	N	N	N	N	N	-1.768104249
N	N	N	N	N	N	-1.294116054
A	A	A	A	A	A	1.165476372
N	N	N	N	N	N	-1.644473339
N	N	N	N	N	N	-1.343183316
A	A	A	A	A	A	1.368231934
N	A	A	A	A	A	0.541794336
N	N	N	N	N	N	-1.476646287
N	N	N	N	N	N	-1.492763813
N	N	N	N	N	N	-1.48205016
N	N	N	N	N	N	-0.940189866
N	N	N	N	N	N	-1.672910817
N	N	N	N	N	N	-1.508010232
N	A	N	N	N	N	0.447230574
N	N	N	N	N	N	-1.047810604
N	N	N	N	N	N	-0.908575093
N	N	~	N	N	~	-1.26337537
A	A	A	A	A	A	1.617789331
A	A	N	A	A	A	1.535401407
N	N	N	N	N	N	-1.955600914
~	A	A	A	A	A	0.986579946
N	N	N	N	N	N	-1.093484965
N	N	N	N	N	N	-1.674574095
N	N	N	N	N	N	-1.324491258
N	N	N	N	N	N	-1.52615316
A	A	A	A	A	A	1.472194103
N	N	N	N	N	N	-1.75460969
N	N	N	N	N	N	-1.227771247
N	N	N	N	N	N	-1.335161298
N	N	N	N	N	N	-1.631500051
N	N	N	N	N	N	-1.643282801
~	N	A	N	N	N	0.761829412
A	A	A	A	A	A	1.832203464
A	A	A	A	N	~	1.258911312
N	N	N	N	N	N	-1.377037884
N	N	N	N	N	N	-1.545234277
A	A	A	A	A	A	1.54682884
N	N	N	N	N	N	-1.651701931
N	N	N	N	N	N	-1.404593398
N	N	N	N	N	N	-1.172653936
N	N	N	N	N	N	-1.576454035
~	A	~	~	N	~	1.214605619
N	N	N	N	N	N	-1.390584113
N	N	N	N	N	N	-1.450087717
N	N	N	N	N	N	-1.248693241
N	N	N	A	N	N	0.0877177
N	A	N	N	N	A	1.142571245
N	N	N	N	N	N	-1.436494992
N	N	N	N	N	N	-1.596496209
A	A	A	A	A	A	1.511504993
N	N	N	N	N	N	-1.264974833
N	N	N	N	N	N	-1.641166117
N	N	~	N	N	N	-1.036669135
A	A	A	A	A	A	1.480616448
N	N	N	N	N	N	0.02670232
A	A	A	A	A	A	1.759766845
N	N	N	N	N	N	-1.229411651
N	N	N	N	N	N	-1.304289697
N	N	N	N	N	N	-1.313509344
N	N	N	N	N	N	-1.148154921
N	N	A	A	A	A	1.418285349
N	A	A	A	A	A	1.724006855
N	N	N	N	N	N	-1.593936138
N	N	N	N	N	N	-1.26067829
N	N	A	A	A	N	1.098923392
A	A	A	A	A	A	1.475550019
N	N	N	~	N	~	0.745666797
N	N	N	N	N	N	-1.578179766
N	N	N	N	N	N	-1.410764805
N	N	N	N	N	N	-1.494323128
N	N	N	N	N	N	-0.596004939
N	N	N	N	N	N	-1.396770186
N	N	N	N	N	N	-1.804248985
A	N	N	N	N	N	-0.933986875
N	N	~	N	N	N	-0.906577564
A	A	A	A	A	A	1.559387445
N	N	N	N	N	N	-1.888233676
N	N	N	A	N	A	-0.236126964
~	~	A	~	~	~	0.864495124
N	A	N	A	N	A	-0.956407069
A	A	A	A	A	A	1.261731105
A	N	N	~	~	~	0.856427223
N	N	~	N	N	N	-1.51882447
N	N	N	N	N	N	-1.594585374
N	N	~	N	N	N	-1.01141283
N	N	N	N	N	N	-1.495919833
N	N	N	N	N	N	-1.094618988
~	~	N	N	N	N	-1.2582953
A	N	N	N	N	~	-1.708747434
N	A	A	A	A	N	0.850733679
N	N	N	N	N	N	-1.414887179
N	N	N	N	N	N	-1.317753497
N	N	~	N	N	N	-1.178059308
N	N	~	N	N	N	-1.009788261
N	N	N	N	N	N	-1.610735405
N	N	N	N	N	N	-1.956650906
N	N	N	N	N	~	-1.207256938
A	A	A	A	A	A	1.680103935
N	N	N	N	N	N	-0.135290176
N	N	N	N	N	N	-1.740585531
N	N	N	N	N	N	-1.550744118
A	A	A	A	A	A	1.222303681
N	N	N	N	N	N	-1.493229148
~	~	~	A	~	A	-0.266943514
N	N	N	N	N	N	-1.193990125
N	N	N	N	N	N	-1.810227811
N	N	N	N	N	~	-1.488861
N	N	N	N	N	~	-1.505796502
N	N	N	N	N	N	-1.568840208
A	A	A	A	N	A	1.661876289
N	N	N	N	N	N	-1.280145717
N	N	A	A	N	N	0.907774653
N	N	N	N	N	N	-1.530369553
N	N	N	N	N	N	0.470226622
N	N	N	N	N	N	-1.385694039
N	N	N	N	N	N	-1.574455946
A	A	A	A	A	A	1.634930421
N	N	N	N	N	N	-1.334612748
N	N	N	N	N	N	-1.380349242
N	N	N	N	N	N	-1.824101196
N	N	N	N	N	N	-1.329014667
N	N	N	N	N	N	-1.677700853
N	N	N	N	N	N	1.17515705
N	N	N	N	N	N	-1.551380479
N	N	N	N	N	N	-1.037659479
N	N	N	N	N	N	-1.204771994
N	N	N	N	N	N	-1.273964178
N	N	A	A	A	N	0.424572738
N	N	~	N	N	N	-0.026552308
~	N	N	N	N	~	-1.007076942
N	N	N	N	N	N	-1.441615251
N	A	N	N	N	N	-1.038910562
N	N	N	N	N	N	-1.639670248
A	A	A	A	A	A	1.723960452
N	N	N	N	N	N	-2.092206162
N	N	N	N	N	N	-1.354701156
A	A	A	A	A	A	1.740445062
N	N	N	N	N	~	-0.531883102
N	N	N	N	N	N	-1.080775401
N	N	N	N	N	~	-1.198194328
N	N	N	N	N	N	-1.45170047
A	A	N	A	A	A	1.800256055
N	N	N	N	N	N	-1.824725594
N	N	N	N	N	N	-1.353491206
N	N	N	N	N	N	-1.581050343
N	N	N	N	N	N	-1.371054851
N	N	N	N	N	N	-1.380486394
N	N	N	N	N	N	-1.609177669
N	N	~	~	~	~	-0.895130711
N	N	N	N	N	N	-1.403244792
N	N	N	N	N	N	-1.062020952
N	N	N	N	N	N	-1.345289378
N	N	N	N	N	N	-1.226882438
N	N	N	N	N	N	-1.57756494
N	N	N	N	N	N	-1.056621296
N	N	N	N	N	N	-1.134647658
N	A	N	N	A	N	1.163977209
N	N	N	N	N	N	-1.236944894
N	N	N	N	N	N	-1.209927537
N	N	N	N	N	N	-1.380167717
N	N	N	N	N	N	-0.979738868
N	N	N	N	N	N	-1.416739621
N	N	N	N	N	N	-1.356200314
N	N	N	N	N	N	-1.430116868
N	N	N	N	N	~	-1.167477648
N	N	N	N	N	N	-1.40681485
N	N	N	N	N	N	-1.315297286
N	N	N	N	N	N	-1.142682516
N	N	N	N	N	N	-0.996122996
N	N	~	N	N	N	-0.979409887
N	N	N	N	N	N	-1.673943755
N	N	N	N	N	N	-1.861033172
N	N	N	N	N	N	-1.072618941
A	A	A	A	A	A	1.777599247
N	N	N	N	N	N	-1.612204007
N	N	N	N	N	~	-1.35513822
N	N	N	N	N	N	-1.451243323
N	N	N	N	N	N	-1.125589794
A	A	A	A	A	A	1.500353825
~	N	N	N	N	N	-1.829876723
N	N	N	N	N	N	-1.72035836
N	N	N	N	N	N	-1.449409342
N	N	N	N	N	N	-1.481155273
A	A	A	A	A	A	1.367503175
N	N	N	N	N	N	-1.431178396
N	N	N	N	N	N	0.444098771
N	N	N	N	N	N	-1.541614271
N	N	N	N	N	N	0.115872656
N	N	N	N	N	N	-1.394966159
N	N	N	N	N	N	-1.474461667
N	A	A	A	A	A	0.233448735
N	N	N	N	N	N	-1.626760713
N	N	N	N	N	N	-1.384268954
N	N	~	N	N	N	-0.984545852
A	A	A	A	A	A	1.513121614
N	N	N	N	N	N	-1.395782001
N	N	N	N	N	N	-1.238072621
N	N	N	N	N	N	-1.072353095
N	N	N	N	N	N	-1.581069796
N	N	~	N	N	N	-0.859759663
N	N	N	N	N	N	-1.81502982
A	A	A	A	A	A	1.564393786
N	N	N	N	N	N	-1.014648037
N	N	N	N	N	N	-1.457387492
N	N	N	N	N	N	-1.517191479
N	N	N	N	N	N	-1.511033961
N	N	N	N	N	N	-1.517661494
N	N	N	N	N	N	-1.347240932
A	A	A	A	A	A	1.827932423
N	N	N	N	N	N	-1.502485463
N	N	A	N	N	A	-1.05507393
N	N	N	N	N	N	-2.079619912
N	N	N	N	N	N	-1.987466174
N	A	N	N	N	N	0.328346805
N	N	N	N	N	N	-1.131916484
A	N	A	A	N	A	-0.875007247
~	A	~	N	N	~	-0.409857747
N	N	N	N	N	N	-1.667391857
N	N	N	N	N	N	-1.549819208
N	N	N	N	N	N	-1.761050788
N	N	N	N	N	N	-1.998093373
N	N	N	N	N	N	-1.675079546
N	N	N	N	N	N	-1.304561932
N	N	N	N	N	N	-1.441539201
A	A	~	A	A	~	1.014234663
N	N	N	N	N	N	-1.048728782
N	N	N	N	N	N	-1.056094028
N	~	~	~	~	~	-0.804439554
N	A	A	N	N	N	-1.412979179
N	N	N	N	N	N	-1.326967404
A	A	A	A	A	A	1.54304005
N	N	N	N	N	N	-1.684627614
N	N	N	N	N	N	-1.378624668
N	N	N	N	N	N	-1.423328679
N	N	N	N	N	N	-1.467749251
N	N	N	N	N	N	-0.826401831
N	N	N	N	N	N	-1.273875938
N	N	N	N	N	N	-1.423405152
A	A	A	A	A	N	1.254892321
N	N	N	N	N	~	-1.294473102
N	N	N	N	N	~	-1.695628758
N	N	N	N	N	N	-1.479596566
N	N	N	N	N	N	-1.624562971
N	N	N	N	N	N	-1.699664321
N	N	N	N	N	N	-1.422338649
A	A	A	A	A	A	1.882849606
N	N	N	N	N	N	-1.303073793
N	N	N	N	N	N	-1.337333317
N	N	N	N	N	N	0.499493881
N	N	N	N	N	N	-1.417838463
A	A	A	A	A	A	1.807977286
N	N	N	N	N	N	-1.252642248
N	N	N	~	N	A	-1.612093512
N	N	N	N	N	~	-0.965848374
N	N	N	N	N	N	-1.782754504
N	N	N	N	N	N	-1.212716737
N	N	N	N	N	~	-1.434382289
A	N	A	A	A	A	1.533786762
A	N	A	N	A	A	1.969423464
N	N	N	N	N	N	-1.78886333
N	N	N	N	N	N	-1.332103222
N	N	N	N	N	N	-1.380666388
N	N	A	A	N	N	1.528682854
N	N	N	N	N	~	-1.446821497
N	N	N	N	N	N	-1.138552257
N	N	N	N	N	N	-1.994650521
N	N	N	N	N	N	-1.631788686
N	A	A	A	A	A	1.038770708
N	N	N	N	N	N	-1.767601448
N	N	~	N	N	~	-0.332287812
A	A	A	A	A	A	1.548553142
N	N	N	N	N	N	-1.412186162
N	N	N	N	N	N	-0.333041676
N	N	N	N	N	N	-1.464652333
A	A	A	A	A	A	1.226100348
A	A	A	A	A	A	1.147982243
N	N	N	N	N	N	-1.887581709
N	N	N	N	N	N	-1.481901713
N	N	N	N	N	N	-1.246397621
N	N	N	N	N	N	-1.697990382
A	A	A	A	A	A	1.18699768
N	N	N	N	N	N	-1.00079465
A	A	A	A	A	A	1.587234424
N	N	N	A	N	~	1.08332288
A	A	A	A	A	A	1.601629811
A	A	A	N	A	A	1.745178599
N	N	~	N	N	~	-1.792012129
N	N	N	N	N	N	-1.127417579
N	N	N	N	N	N	-1.400656833
N	N	N	N	N	N	-1.510438905
N	N	N	N	N	N	-1.421513288
N	N	N	N	N	N	-1.944202965
A	A	A	A	A	A	1.162426793
N	N	N	N	N	N	-1.345759586
N	N	N	N	N	~	-1.281289134
N	N	N	N	N	N	-1.641824401
N	N	N	N	N	N	-1.459840705
N	N	N	N	N	N	-1.307669664
N	N	N	N	N	~	-0.874831048
N	N	N	N	N	N	-1.127380108
N	N	A	N	N	N	-1.096131486
N	N	N	N	N	N	-1.620124387
N	N	N	N	N	N	-1.520220354
A	A	A	A	A	A	1.52350501
N	N	N	N	N	N	-1.389225099
N	N	N	N	N	N	-1.499897479
N	N	~	~	N	~	-1.624434385
N	N	N	N	N	N	-1.281034442
N	N	N	N	N	~	-1.156672477
A	A	A	A	A	A	1.335467629
N	N	N	N	N	N	-1.71013511
N	N	N	N	A	N	0.394347209
N	N	N	N	N	~	-0.813222852
N	N	N	N	N	N	-1.622804434
N	N	N	N	N	N	-1.465032369
N	N	N	N	N	N	-1.61333871
A	A	A	A	A	A	0.411647423
N	N	N	N	N	N	-1.429427835
A	A	A	A	A	A	1.536487316
N	N	N	N	N	N	-1.603491195
N	N	A	N	N	A	0.804182506
N	N	N	N	N	N	-1.650677318
N	N	N	N	N	N	-1.258435272
N	N	N	N	N	N	-1.351863275
N	N	N	N	N	N	-1.331662999
N	N	~	N	N	~	-0.970296138
N	N	N	N	N	N	-1.24104212
N	N	N	N	N	N	-1.114750002
N	N	N	N	N	N	-1.096233741
N	N	N	N	N	~	-1.228609456
N	N	N	N	N	N	-1.390362811
N	N	N	N	N	N	-0.903027901
N	N	N	N	N	N	-1.893325762
N	N	N	N	N	N	-0.517115163
N	N	N	N	N	N	-1.292334873
N	N	N	N	N	N	-1.490829727
N	N	N	N	N	N	-1.69354838
N	N	N	N	N	N	-1.274829375
N	N	N	N	N	N	-1.23353161
N	N	N	N	N	N	-0.818238306
N	N	N	N	N	N	-1.190277744
A	A	A	N	N	A	0.849685219
N	N	N	N	N	N	-0.929460417
N	N	N	N	N	N	-1.667257456
N	A	N	N	N	N	-1.228919145
N	N	N	N	N	N	-1.344326667
~	N	~	~	~	~	-0.567087198
A	A	A	A	A	~	1.344419144
N	A	N	N	N	N	-0.982634756
N	N	N	N	N	N	-1.406906105
N	N	N	N	N	N	-1.513126961
A	A	A	A	A	A	1.852863929
N	N	N	N	N	N	-1.456926917
N	N	N	N	N	N	-1.409961842
N	N	N	N	N	N	-1.72153097
N	N	N	N	N	N	-1.418101427
N	N	N	N	N	N	-1.682003564
N	N	N	N	N	N	-1.340367209
N	N	N	N	N	N	-1.5948985
N	N	N	N	N	N	-1.421809446
N	N	N	N	N	N	-1.468071689
N	N	N	N	N	N	-1.935797141
N	N	N	N	N	N	-1.456072686
N	N	N	N	N	N	-1.749799941
N	N	N	N	N	N	-1.423416612
N	N	A	N	A	A	1.833032656
A	A	A	A	A	A	1.592272885
A	N	A	A	A	A	1.35180963
N	N	N	N	N	N	-1.303274231
N	N	N	N	N	N	0.517412018
A	A	A	A	A	A	1.714479067
N	N	N	N	N	N	-1.888753069
A	A	A	A	A	A	1.618371283
N	N	~	~	N	N	-1.863266607
N	N	N	N	N	N	-1.819106297
N	N	N	N	N	N	-1.322736392
N	N	N	N	N	N	-1.344728578
N	N	N	N	N	~	-1.520452805
N	N	N	N	N	N	-1.459930318
A	A	A	A	A	A	1.296511489
N	N	N	N	N	N	-0.953069242
A	A	A	A	A	A	1.637308273
A	A	A	A	A	A	1.707019147
N	N	N	N	N	N	-1.568324562
N	N	N	N	N	N	-1.426683056
A	N	A	A	A	~	1.091473473
N	N	N	N	N	N	-1.495806405
A	A	A	A	A	A	1.828434435
N	N	N	N	N	N	-1.68917005
A	A	A	A	A	A	1.415916271
N	N	N	N	N	N	-1.803997078
N	N	N	N	N	N	-1.64168685
N	N	~	N	N	N	-1.56190243
N	N	N	N	N	N	-1.391845473
N	N	N	N	N	~	-1.290409025
~	A	N	A	A	~	1.366220485
N	N	N	N	N	N	-1.596203798
N	N	N	N	N	N	-1.928298277
N	N	N	N	N	N	-0.649507493
N	N	N	N	N	N	-1.554955761
N	N	N	N	N	N	-1.73016614
N	N	N	N	N	N	-1.243924987
N	N	N	N	N	N	-1.912285358
N	N	N	N	N	N	-1.507530497
N	N	N	N	N	N	-1.101520907
A	A	A	A	A	A	1.670045756
N	N	N	N	N	N	-1.399323793
N	N	N	N	N	~	-1.774919094
A	N	A	A	A	A	0.971874273
N	N	N	N	N	N	-1.142782288
N	N	N	N	N	N	-1.614731677
N	N	N	N	N	N	-1.498219465
A	A	A	A	A	A	1.51245575
N	N	N	N	N	N	-1.181858969
A	A	A	A	A	N	1.005515527
N	N	N	N	N	N	-1.492844248
N	N	N	N	N	N	-1.265533053
N	N	N	N	N	N	-0.831400625
N	N	~	N	N	~	-0.999066852
A	A	A	A	A	A	1.086162745
N	A	N	N	N	A	0.619651635
A	A	A	A	A	A	1.777942071
N	N	N	N	N	N	-1.711285154
A	A	A	A	A	~	1.575822612
N	N	N	N	N	N	-1.610489477
N	N	N	N	N	N	-1.33099223
A	A	A	A	A	A	1.745130381
N	N	N	N	N	N	-1.438921003
N	N	N	N	N	N	-1.069022363
N	N	N	N	N	N	-0.480876984
~	~	~	A	~	A	1.31367096
N	N	N	N	N	N	-1.447607953
~	N	N	N	N	N	-1.085340177
N	N	N	N	N	N	-1.43620519
N	N	N	N	N	N	-1.438869415
N	N	N	N	N	N	-1.34987531
N	N	N	N	N	N	-1.245699761
N	N	N	N	N	N	-1.416837983
N	N	N	N	N	N	-1.392799784
N	N	N	N	N	N	-1.32159053
N	N	N	N	N	N	-1.39215152
N	N	N	A	N	N	-0.704814593
N	N	N	N	N	N	-1.194184671
N	N	N	N	N	N	-1.816396593
N	N	N	N	N	N	-1.241900896
N	N	N	N	N	N	-1.502268832
N	N	N	N	N	N	-1.562123702
N	N	N	N	N	N	-1.543973777
N	N	N	N	N	N	-1.569848817
A	A	A	A	A	A	2.01676665
A	A	A	A	A	A	1.185377506
A	A	A	A	A	A	1.518485649
N	N	N	N	N	N	-1.413115482
N	N	N	N	N	N	-1.390050791
A	A	A	A	A	A	1.55273639
N	~	N	N	N	N	-1.035435263
A	A	A	A	A	A	1.431868809
N	N	N	N	N	N	-1.643744012
A	A	A	A	A	A	1.69396105
A	A	A	N	A	A	0.716539647
N	N	N	N	N	N	-1.708416992
N	N	N	N	N	N	-1.047781253
N	N	N	N	N	N	-1.356983922
A	N	N	N	A	A	0.81520136
N	N	N	N	N	N	-1.654499681
N	N	N	N	N	N	-1.260725571
N	N	N	N	N	N	-1.570283728
N	N	N	N	A	N	-0.307379218
N	N	N	N	N	N	-1.253295005
N	N	A	~	A	~	1.431803515
N	N	N	N	N	N	-1.20639346
N	A	A	A	N	A	2.044516611
N	N	N	N	N	N	-1.406139327
A	A	A	A	A	A	1.32963438
N	N	N	N	N	~	-1.235379322
N	N	N	N	N	N	-1.519887882
N	N	N	N	N	N	-1.797116755
N	N	N	N	N	N	-1.917561223
N	N	N	N	N	~	-1.136249686
A	A	A	A	A	A	1.69880388
N	N	N	N	N	N	-0.957609969
A	A	A	A	A	A	1.211960416
N	N	N	N	N	N	-1.367947365
N	N	N	N	N	~	-1.251404316
N	N	N	N	N	N	-1.591372017
N	N	N	N	N	N	-1.875603554
N	N	N	N	N	N	-1.360523712
N	N	N	N	N	N	-1.556889112
N	N	~	N	N	N	-1.009415358
N	N	N	N	N	N	-1.326117858
N	N	~	N	~	N	-1.720610102
N	N	N	N	N	N	-1.452853347
N	N	N	N	N	N	-1.592710682
N	N	N	N	N	N	-1.57632873
N	N	N	N	N	N	-1.76111088
N	N	N	N	N	N	-1.310345968
N	N	N	N	N	N	-1.176248406
N	N	N	N	N	N	-1.281223219
N	N	N	N	N	N	-1.467308225
N	N	N	N	N	N	-0.97360708
N	N	N	N	N	N	-1.658409034
N	N	N	N	N	N	-1.801954196
N	N	N	N	N	N	-1.079150067
N	N	N	N	N	N	-1.006842478
N	N	N	N	A	N	-0.988433782
N	N	N	N	N	N	-1.451172666
N	N	N	N	N	N	-1.620509367
N	N	N	N	N	N	-1.043599515
N	N	N	N	N	N	-1.105526063
N	N	N	N	N	N	-1.054649373
A	N	N	N	N	~	0.595602456
N	N	~	N	N	N	-0.929439614
N	N	N	N	N	N	-0.996271278
N	N	N	N	N	N	-0.244346845
N	~	N	A	~	A	0.579859818
N	N	N	N	N	N	-1.268195781
N	N	N	N	N	N	-1.306864488
N	N	~	N	N	N	-1.155281586
N	N	A	N	N	N	0.222786311
N	N	N	N	N	N	0.639140198
N	N	N	N	N	N	-1.270322959
N	N	N	N	N	N	-1.913334395
A	N	A	A	A	A	1.201603909
N	N	N	N	N	N	-1.419940507
N	N	N	N	N	N	-1.612557677
N	N	N	N	N	N	-1.760199808
N	A	A	A	A	A	1.913611299
N	N	N	N	N	N	-1.569227006
N	N	N	N	N	N	-1.223057182
A	A	A	A	A	A	1.698001972
N	A	A	N	A	A	1.87981981
N	N	N	N	N	N	-1.33040613
N	N	N	N	N	N	-1.459418949
N	N	N	N	N	N	-1.707353292
N	N	N	N	N	~	-1.428434255
N	N	N	N	N	N	-1.131584128
A	A	A	A	A	A	2.183783316
N	N	N	N	N	N	-1.608409929
N	N	N	N	N	N	-1.824543678
A	A	A	A	A	A	1.3160557
N	N	N	N	N	N	-1.268214392
A	N	A	A	N	A	0.445200646
A	A	A	A	A	A	1.765805383
N	N	N	N	N	N	-1.850266139
N	N	N	N	N	N	-1.368889481
N	N	N	N	N	N	-1.13823178
N	N	N	N	N	N	-1.425564632
N	N	N	N	N	N	-1.221961383
N	N	N	N	N	N	-1.375754025
A	A	A	A	A	A	1.292610873
N	N	N	N	N	N	-1.335948232
N	N	N	N	N	N	-1.387722805
N	N	N	N	N	N	-1.099153294
N	N	N	N	N	N	-1.248829647
A	A	A	N	N	A	-0.695763009
A	A	A	A	A	A	1.415003674
N	N	N	N	N	~	-1.230607985
N	N	N	N	N	~	-0.882702285
N	N	N	N	N	N	-1.009728186
N	N	N	N	N	N	-1.830520978
N	N	N	N	N	N	-1.280004058
N	N	N	N	N	N	-1.763077619
N	N	N	N	N	N	-1.24336025
N	N	N	N	N	~	-0.841579665
A	A	A	A	A	A	1.675158419
N	N	N	N	N	N	-1.126951848
N	N	N	N	N	N	-1.842373724
N	N	N	N	N	N	-1.251026788
N	N	N	N	N	N	-0.628315828
N	N	N	N	N	N	-1.600162963
N	N	N	N	N	N	-1.653128487
N	N	N	N	N	N	-1.78456145
N	N	N	N	N	N	-1.367866901
A	A	A	A	A	A	1.351414354
N	N	~	N	N	~	-1.298403911
N	N	N	N	N	N	-1.360118595
N	N	N	N	N	N	-1.54403717
N	N	N	N	N	N	-1.309888746
A	N	A	A	A	A	1.450094129
A	A	A	A	A	A	1.787217303
N	N	N	N	N	~	-1.56679763
N	N	N	N	N	N	-1.570104817
A	A	A	A	A	A	2.135153413
N	N	N	N	N	N	-1.412283307
N	N	N	N	N	~	-1.280873966
N	N	~	N	N	N	-1.446325423
N	N	N	N	N	N	-1.301225173
N	N	N	N	N	N	-1.752725256
N	N	N	N	N	N	-1.610406299
A	A	A	A	A	A	1.233305351
A	A	A	A	A	A	1.249665513
A	A	A	A	A	N	1.30761896
N	N	N	N	N	N	-1.283984107
~	~	~	~	N	~	1.805314802
N	N	N	N	N	N	-1.651066709
N	N	N	N	N	N	-1.477988827
N	N	~	N	N	N	-1.146599762
N	N	N	N	N	N	-1.150546241
A	A	A	A	A	A	1.497124449
N	N	N	N	N	N	-1.878032053
N	N	N	N	N	N	-1.80612928
N	N	N	N	N	N	-2.121198299
N	N	N	N	N	N	-1.594072491
A	A	A	A	A	A	1.219179911
N	N	N	N	N	N	-1.388005688
N	N	N	N	N	~	-1.528370048
N	N	~	N	N	~	-1.378442409
A	N	N	N	A	A	0.878984118
N	N	A	N	N	A	-0.199825619
A	A	A	A	A	A	1.616962201
N	N	N	N	N	N	-1.964380308
A	N	A	N	N	~	-0.312612984
N	N	N	N	N	N	-1.075245644
A	A	A	A	A	A	1.760819988
N	N	N	N	N	N	-1.159290932
N	N	N	N	N	N	-1.67305087
N	N	N	N	N	N	-1.138022922
N	N	N	N	N	N	-0.675040102
N	N	N	N	N	N	-1.459779083
~	~	~	~	~	~	-1.494706654
N	N	N	N	N	N	-1.24702901
N	N	N	N	N	N	-1.810417191
N	N	N	N	N	N	-1.206268163
N	N	N	N	N	A	0.914208197
N	N	N	N	N	~	-1.300280923
N	N	N	N	N	N	-1.544352606
N	N	N	N	N	N	-1.469044418
N	N	N	N	N	N	-1.221065048
N	N	~	N	N	N	-1.194073799
N	N	N	N	N	N	-1.653912659
N	N	N	N	N	N	-1.362425309
N	N	N	N	N	N	-1.124757159
N	N	N	N	N	N	-1.510632882
N	N	N	N	N	N	-1.295662931
N	N	N	N	N	N	-1.362853984
A	A	A	A	A	A	1.491853514
N	N	N	N	N	N	-1.882515065
N	N	N	N	N	~	-1.107967756
N	N	N	N	N	N	-1.899495029
A	A	A	A	A	A	1.258932971
N	N	N	N	N	N	-1.46457682
A	A	A	A	A	A	1.166095322
N	N	N	N	N	N	-1.38058279
A	A	N	N	N	A	1.037271832
N	N	N	N	N	N	-2.066163619
N	N	N	N	N	N	-1.741172567
N	N	N	A	N	N	-1.010008146
N	N	N	N	N	N	-1.298303246
N	N	N	N	N	N	-1.451198698
N	N	N	N	N	N	-0.598212001
N	N	N	N	N	N	-1.516314306
N	N	N	N	N	N	-1.388765478
N	N	N	N	N	N	-1.718706411
A	A	A	A	A	A	1.361801649
N	N	N	N	N	N	-1.685495692
N	N	N	N	N	N	-1.188691515
N	N	N	N	N	N	-1.606017471
N	N	N	N	N	N	-1.268757219
N	N	N	N	N	N	-1.70506693
N	N	N	N	N	N	-0.920787943
N	N	N	N	N	N	-1.444481777
A	A	A	A	A	A	1.645066715
N	N	N	N	N	N	-1.573320428
N	N	N	N	N	N	-1.078240117
N	N	N	N	N	N	-1.092560998
A	A	A	A	A	A	2.236891034
A	A	A	A	A	A	1.365343743
N	N	N	N	N	N	-1.229708475
N	N	A	A	A	A	1.373089249
N	N	N	N	N	N	-1.072249901
N	N	N	N	N	N	-1.601939514
N	N	N	N	N	N	-1.657199435
A	A	~	N	N	A	1.847110992
N	N	N	N	N	N	0.294264537
N	N	N	N	N	N	-1.643265139
N	N	N	N	N	~	-1.398407755
N	N	N	N	N	N	-0.993995035
N	N	N	N	N	N	-1.221753473
N	N	N	N	N	N	-1.37582838
N	N	N	N	N	N	-1.918785743
A	A	A	A	A	A	1.451650548
N	N	N	N	N	A	-1.639038292
A	A	A	A	A	A	1.311158614
N	N	~	N	N	~	-1.220453221
A	A	A	A	A	A	1.507878106
N	~	N	N	N	N	0.044326091
A	A	A	A	A	A	1.28900488
N	N	N	N	N	N	-1.058266887
N	A	N	N	N	N	-1.091318775
N	N	N	N	N	N	-1.532801466
A	A	A	A	A	A	1.799348942
N	N	N	N	N	N	-0.902950174
N	N	N	N	N	N	-2.025749929
N	N	N	N	N	~	-1.443756737
N	N	N	N	N	N	-1.992028116
N	N	N	N	N	N	-1.418425127
N	N	N	N	N	N	-1.58458807
N	N	N	N	N	N	-1.046778855
N	N	N	N	N	N	-1.503406973
N	N	N	N	N	N	-1.947454138
N	N	N	N	N	A	-0.811167855
N	N	N	N	N	N	-1.451887592
N	N	N	N	N	N	-1.386303067
A	N	A	A	A	A	1.609916069
A	A	A	A	A	A	0.828735845
N	N	N	N	N	N	-1.262039482
N	N	N	N	N	N	-1.757628311
N	N	N	N	N	N	-1.980719324
A	A	A	A	A	A	1.530169718
N	N	N	N	N	N	-1.624475068
N	N	N	N	N	N	-1.50320311
N	N	N	N	N	N	-0.817491472
N	N	N	N	N	N	-1.135513229
N	N	N	N	N	N	-1.602322056
N	N	A	N	N	N	0.028409394
N	N	N	N	N	N	-1.587855215
A	A	A	A	A	A	1.60639379
N	N	N	N	N	N	-1.21717492
A	A	A	A	A	A	0.941271319
N	N	N	N	N	N	-1.438419302
N	N	N	N	N	N	-1.637905004
N	N	N	N	N	N	-0.480866964
N	N	N	N	N	N	-1.491934526
N	N	N	N	N	N	-1.174064345
N	N	N	N	N	N	-1.447553531
N	N	A	N	N	A	-0.836893193
N	N	N	N	N	N	-0.649746778
N	N	N	N	N	N	-1.301169347
A	A	A	A	A	A	1.500335062
N	N	N	N	N	N	-1.81877441
N	N	N	N	N	N	-1.136095995
N	N	N	N	N	N	-1.196417895
N	N	N	N	N	N	-1.064409109
N	N	N	N	N	N	-1.487062877
N	N	N	N	N	N	-1.254071122
N	N	N	N	N	N	-1.397448816
N	N	N	N	N	N	1.008223913
A	A	A	A	A	A	1.510264296
N	N	N	N	N	N	-1.576422916
A	A	A	A	A	A	1.369331826
A	A	A	A	A	A	1.670406378
N	N	N	N	N	N	-1.545951309
N	N	N	N	N	N	-1.765019137
N	N	N	N	N	N	-1.416536366
N	N	N	N	N	N	-1.528114075
N	N	N	N	N	N	-1.092592858
N	N	A	A	A	A	1.138902725
A	A	A	A	A	~	1.252743838
N	N	N	N	N	N	-1.680617749
A	A	A	A	A	A	0.331491959
A	A	A	A	A	A	1.218884639
N	N	N	N	N	N	-1.469844743
N	N	N	N	N	N	-1.305514551
N	N	N	N	N	N	-1.67507933
N	N	N	N	N	N	-1.094494135
N	N	N	N	N	N	0.943374314
A	A	A	A	A	A	1.804733633
A	N	A	A	A	A	1.554006413
N	N	N	N	N	N	-1.326556319
A	N	A	A	A	A	1.863574816
N	N	N	N	N	N	-0.95609371
N	N	~	N	N	~	1.150959429
N	N	N	N	N	N	-1.096154106
N	N	N	N	N	N	-0.462727029
N	N	N	N	N	N	-1.661691189
N	N	N	N	N	N	-0.929692106
N	N	N	N	N	N	-1.261695214
N	N	N	N	N	N	-1.369462336
N	N	N	N	N	N	-1.766709347
A	A	A	A	A	A	1.511832029
N	N	N	N	N	N	-1.515962626
N	N	N	N	N	N	-1.115730011
N	N	N	N	N	N	-1.43183056
A	A	A	A	A	A	1.160195975
N	N	N	N	N	N	-1.332430799
A	A	A	A	A	A	1.767126211
N	N	N	N	N	~	-1.24127169
N	N	N	N	N	N	-1.669008006
N	N	N	N	N	~	-1.076328627
N	N	N	N	N	N	-1.121578177
A	A	A	A	A	A	2.242887823
N	N	N	N	N	~	-1.366029382
N	N	N	N	N	N	-1.766235068
N	N	N	N	N	N	-1.629555612
N	N	N	N	N	N	-1.493201756
N	N	N	N	N	N	-1.333475892
N	N	N	N	N	N	-1.09584324
N	N	N	N	N	N	-1.645416618
N	N	N	N	N	~	-1.240695286
N	N	N	N	N	N	-1.579424664
N	N	N	N	N	N	-1.277876338
N	N	N	N	N	N	-1.290229434
N	N	N	N	N	N	-1.138791041
N	N	N	N	N	N	-1.355749664
A	A	A	A	A	N	1.887888862
N	N	~	N	N	~	-1.089911438
N	N	N	N	N	N	-1.37797371
N	N	N	N	N	N	-1.192406283
N	N	N	N	N	N	-1.588577237
A	A	A	A	A	A	1.292198914
N	N	N	N	N	N	-1.53862222
A	A	A	A	A	~	1.024656348
N	N	N	N	N	N	-1.259205594
N	N	N	N	N	N	-1.401571615
N	N	N	N	N	N	-1.172851682
N	N	N	N	N	N	-1.312515949
N	N	~	~	N	N	0.4491801
N	N	N	N	N	N	-1.685874954
N	N	N	N	N	N	-1.478422591
N	N	N	N	N	N	-1.502712499
N	N	N	N	N	N	-0.93620573
N	N	N	N	N	N	-1.208481457
A	A	A	A	A	A	1.714474206
N	N	N	N	N	N	-1.112245974
A	A	A	A	A	~	1.07412731
N	N	N	N	N	N	-1.103686036
A	A	A	A	A	A	1.827183736
N	N	N	N	N	N	-1.354838185
A	A	A	A	A	A	2.391078974
A	N	~	N	~	A	1.674124423
N	N	N	N	N	N	-1.52946099
N	N	N	N	N	N	-1.251369986
N	N	N	N	N	~	-1.262693823
N	N	~	N	N	N	-1.088808658
N	N	N	N	N	N	-1.187383673
N	N	N	N	N	N	-1.466874963
N	N	N	N	N	N	-1.23521595
N	N	N	N	N	~	-1.110602619
N	N	N	N	N	N	-1.838057512
N	N	A	A	N	A	1.22235809
N	N	~	N	N	~	-1.262072938
N	N	N	N	N	~	-1.565707561
N	N	N	N	N	~	-1.321105447
N	N	N	N	N	N	-1.523027246
N	N	N	N	N	N	-1.614720339
A	A	A	A	A	A	1.397670738
N	N	N	N	N	~	-1.602279742
N	N	N	N	N	N	0.15062062
N	N	N	N	N	N	-1.539445135
N	N	N	N	N	~	-1.298262286
N	N	N	N	N	N	-1.421307951
N	N	N	N	N	N	-1.156327223
N	N	N	N	N	N	-1.723498211
N	N	N	N	N	N	-1.140663927
A	A	N	N	A	A	1.143769275
N	N	N	N	N	N	-0.103773551
A	A	A	A	A	A	1.457919751
N	N	N	N	N	N	-1.712744781
N	N	~	N	N	~	-1.324667629
N	N	N	A	N	~	-1.349525494
N	N	N	N	N	N	-1.091575269
A	A	A	A	A	A	1.430569756
N	N	N	N	N	N	-1.649346734
N	N	N	N	N	N	-1.320719185
N	N	N	N	N	N	-0.996879203
N	N	N	N	N	N	-1.586909591
N	N	N	N	N	N	-1.280322669
A	A	A	A	A	A	1.593032224
N	N	N	N	N	N	-1.452845319
A	N	A	A	A	A	1.70784548
N	N	N	N	N	~	-1.361735938
N	N	N	N	N	N	0.191051561
N	N	N	N	N	N	-1.312631452
A	A	A	A	A	A	1.592101054
N	N	N	N	N	N	-1.815268992
A	A	A	A	A	A	1.640387851
N	N	N	N	N	~	-1.347123191
A	A	A	A	A	A	1.597868325
N	N	N	N	N	N	-1.222098259
N	N	N	N	N	N	-1.242861204
N	N	N	N	N	N	-1.166266665
N	N	N	N	N	N	-1.840035787
N	N	N	N	N	N	-1.865123729
N	N	N	N	N	N	-1.909977336
N	N	N	N	N	N	-1.733832351
A	N	~	A	N	N	-0.835292001
N	N	N	N	N	N	-1.30905947
N	N	N	N	N	N	-1.3064738
A	A	A	A	A	A	2.113111071
N	N	N	N	N	N	-1.441681124
A	A	A	A	A	A	1.971902062
N	N	N	N	N	N	-1.330688561
N	N	N	N	N	N	-1.597121207
N	N	N	N	N	N	-1.106640589
N	N	N	N	N	N	-1.689803953
N	N	N	N	N	N	-0.671468138
N	N	N	N	N	N	-1.557153422
N	N	N	N	N	N	-1.416704896
N	N	N	N	N	N	-1.525997957
N	N	N	N	N	N	-1.236762757
N	N	N	N	N	N	-1.483096222
A	A	A	A	A	A	1.388425907
N	N	N	N	N	~	-1.274603553
N	N	N	N	N	~	-0.766427316
N	N	N	N	N	N	-1.475189772
N	N	N	N	N	N	-1.353523097
A	~	~	A	A	A	1.638329881
N	N	N	N	N	N	-1.492368349
N	N	N	N	N	N	-1.298846227
N	N	N	N	N	N	-1.258535013
N	N	N	N	N	N	-1.997020794
N	N	N	N	N	N	-1.609402062
N	A	N	N	N	N	-0.43163676
N	N	N	N	N	N	-1.910543345
N	N	N	N	N	N	-1.585116736
A	A	N	A	N	A	0.895346974
A	A	A	A	A	A	1.516073247
A	A	A	A	A	~	1.082375459
A	A	A	A	A	A	1.845114696
N	N	N	N	N	N	-0.255061241
N	N	N	N	N	N	-1.477962492
N	N	N	N	N	N	-1.427114414
N	N	N	N	N	N	-1.25794179
N	N	N	N	N	N	-1.674488183
N	A	N	N	N	N	-1.03484397
N	N	~	N	N	N	-0.703984623
N	N	N	N	N	N	-0.939906796
N	N	N	N	N	N	-1.499940119
A	N	A	A	A	A	1.594551866
N	N	N	N	N	N	-1.712274369
N	N	N	N	N	N	-1.850121865
N	N	N	N	N	N	-1.702292577
N	~	N	N	N	~	-1.104818599
N	N	N	N	N	N	-1.72900602
N	N	~	N	N	N	-1.623372333
A	A	A	A	A	A	1.61172005
N	N	N	N	N	N	-1.046971168
N	N	N	N	N	N	-0.850425935
N	N	N	N	N	N	-1.650873436
N	N	N	N	N	N	-1.385560716
N	N	N	N	N	N	-1.62972723
A	A	A	A	A	A	1.46974718
N	N	N	N	N	~	0.898131197
N	N	N	N	N	N	-1.07455182
N	N	A	N	N	A	-0.437189574
N	N	N	N	N	N	-1.412078082
N	N	N	N	N	~	-1.125896593
N	N	N	N	N	N	-0.688708996
N	N	N	N	N	N	-1.334842871
N	N	N	N	~	N	0.172679617
N	N	N	N	N	N	-1.108902607
N	N	N	N	N	N	-1.822158273
A	A	A	A	A	A	1.047498721
N	N	N	N	N	N	-1.523462975
A	A	A	A	A	A	1.887898507
A	N	N	N	N	A	-0.283811678
N	N	N	N	N	~	-0.888419658
A	A	A	A	A	A	1.639713974
N	N	N	N	N	N	-1.766351319
N	N	~	N	N	N	-1.030055508
N	N	A	N	N	N	-1.218117685
N	N	N	N	N	N	-1.37914469
N	N	N	N	N	N	-1.47902121
N	N	N	N	N	N	-1.454209779
N	N	N	N	N	N	-1.529440296
N	A	N	N	N	A	-0.005741239
N	N	N	N	N	N	-1.420538287
N	N	N	N	N	N	-1.460327085
N	N	N	N	N	N	-1.501557468
A	A	A	A	A	A	2.009396301
N	N	N	N	N	N	-1.689152572
N	N	N	N	N	N	-1.5421984
N	N	N	N	N	N	-1.473349453
N	N	~	N	N	~	-1.317256548
N	N	N	N	N	N	-1.633450952
A	N	A	A	A	A	1.670343775
N	N	N	N	N	N	-1.086483212
N	N	N	N	N	N	-1.314866757
N	N	N	N	N	N	-1.810253348
N	A	N	N	N	N	-0.997702176
A	A	A	A	A	A	1.801004513
N	N	N	N	N	N	-1.645794216
N	N	N	N	N	N	-1.323563955
A	A	A	A	A	N	0.841227711
N	N	N	N	N	N	-1.553865274
N	N	N	N	N	~	-1.859685142
A	A	A	A	A	A	1.890575275
A	A	A	A	A	A	1.362242988
A	A	A	A	A	A	0.731027498
A	A	A	A	A	A	1.519344615
N	N	N	N	N	N	-1.337559265
N	N	N	N	N	N	-1.547891529
N	N	N	N	N	N	-1.126366513
A	A	A	A	A	N	1.010598026
N	N	N	N	N	N	-1.079808123
A	A	A	A	A	A	1.464689648
N	N	N	N	N	N	-1.288355252
N	N	A	N	N	N	0.990503372
N	N	N	N	N	N	-1.432919681
A	A	A	A	A	A	1.511328317
A	A	A	A	A	A	1.767206898
N	N	N	N	N	N	-1.758090037
N	N	N	N	N	N	-1.088011098
N	N	N	N	N	~	-1.551295115
N	N	A	N	A	A	2.023528927
N	N	N	N	N	N	-1.576279249
N	N	N	N	N	~	-0.870019175
N	N	N	N	N	N	-1.423333083
N	N	N	N	N	N	-1.532910763
N	N	N	N	N	N	-1.541085265
N	N	N	N	N	N	-0.980433706
N	N	N	N	N	N	0.066037976
A	N	A	A	A	A	0.560800645
N	N	N	N	N	N	-1.616938962
N	N	N	N	N	N	-0.961375029
N	N	N	N	N	N	-1.323598901
N	N	N	N	N	N	-1.63200904
N	N	~	N	N	N	-0.027590161
N	N	N	N	N	N	-1.647287391
N	N	N	N	N	N	-1.435361345
N	N	N	N	N	N	-1.151232725
N	N	N	N	N	N	-1.554546425
N	N	N	N	N	N	-1.358549747
N	N	N	N	N	~	-0.280549352
N	N	N	N	N	~	-1.350896872
N	N	N	N	N	N	-1.439927528
N	N	N	N	N	N	-1.222928419
N	N	N	N	N	N	-1.242367467
N	N	N	N	N	N	-1.0326387
N	N	N	N	N	N	-1.802942024
N	N	N	N	N	N	-1.396525687
A	A	A	A	A	A	1.36512555
N	N	N	N	N	N	-1.459571544
N	N	N	N	N	N	-1.437195323
N	N	N	N	N	N	-1.778208685
N	~	N	~	N	~	-0.55163426
N	N	N	N	N	N	-1.350623267
A	A	A	A	A	A	1.538051915
N	N	N	N	N	N	-1.333887283
A	A	A	A	A	A	1.453749623
A	A	A	A	N	A	1.204040997
N	N	N	N	N	N	0.323233409
N	N	N	N	N	N	-1.709776696
N	N	N	N	N	N	-1.670875066
A	A	A	A	A	A	1.682824477
N	N	N	N	N	N	-1.715720952
N	N	N	N	N	N	-1.484739917
N	N	N	N	N	~	0.599330935
N	N	N	N	N	N	-1.893290046
N	N	N	N	N	~	-1.286287538
N	N	N	N	N	N	-1.598659201
N	N	N	N	N	N	-1.364976309
N	N	N	N	N	N	-1.518809001
N	N	N	N	N	N	-1.13959176
N	N	N	N	N	N	-2.174672448
A	A	A	A	A	N	0.379213742
N	N	N	N	N	N	-1.39847303
N	N	N	N	N	N	-1.531581738
A	A	A	A	A	~	1.609972804
N	N	N	N	N	N	-1.428585276
N	N	N	N	N	A	0.046425301
A	A	A	A	A	N	1.610474844
N	N	N	N	N	N	-1.821227819
N	N	N	N	N	N	-1.052731022
A	A	A	A	A	A	1.514230377
A	A	A	A	A	A	1.618024269
N	N	N	N	N	N	-1.283350892
N	N	N	N	N	N	-1.65984691
N	N	N	N	N	N	-1.30680628
A	A	A	A	A	A	1.716779509
A	A	A	A	A	A	1.74277836
N	N	N	N	N	N	-1.092517716
A	A	A	A	A	A	1.672652536
N	N	N	N	N	~	-1.422692647
N	A	N	N	N	N	-0.941795962
A	A	A	A	A	A	1.222331293
N	N	N	N	N	N	-1.477008672
N	N	N	N	N	N	-1.314457976
N	N	~	N	N	N	-1.09907939
N	N	N	N	N	N	-1.580417632
A	A	A	A	A	A	1.181829014
N	N	N	N	N	N	-1.712282886
N	N	N	N	N	N	-1.934643986
N	N	N	N	N	N	-1.366935936
N	N	N	N	N	N	-1.371321597
A	A	A	A	A	A	1.618933823
N	N	N	N	N	N	-1.456282766
N	N	N	N	N	N	-1.174820214
N	N	~	N	N	~	-1.352854691
A	A	A	A	A	A	1.552927053
A	A	A	A	A	~	1.287783109
N	N	N	N	N	N	-1.274991059
N	N	N	A	N	N	-0.659530998
N	N	N	N	N	N	-1.661384865
N	N	N	N	N	N	-1.202631714
N	N	N	N	N	N	-0.923878421
N	A	N	N	N	N	-1.016400857
N	N	N	N	N	N	-1.276369128
A	A	A	A	A	A	1.283279191
N	N	N	N	N	N	-1.901998138
N	N	N	N	N	A	-1.02482778
N	N	N	N	N	N	-1.949647237
N	N	N	N	N	~	-1.006770422
N	N	N	N	N	N	-1.320725606
A	A	A	A	A	A	1.444880022
N	N	N	N	N	N	-1.3727937
A	N	N	N	~	N	-1.024278883
A	A	A	A	A	A	1.414825811
A	A	A	A	A	A	1.369113181
A	A	A	A	A	A	1.770416046
N	N	N	N	N	N	-1.140564303
A	A	A	A	A	A	1.837562158
A	A	A	A	A	A	1.590071115
A	A	A	A	A	A	1.897505747
N	N	N	N	N	N	-1.362750074
N	N	N	N	N	N	-1.586797478
N	N	N	N	N	N	-1.283808588
N	N	N	N	N	N	-1.393566706
N	N	N	N	N	N	-0.994076339
A	A	A	A	A	A	1.742931784
A	A	A	A	A	A	1.086852131
A	A	A	A	A	A	0.8285397
N	N	N	N	N	N	-1.428663114
N	N	N	N	N	~	-0.858742994
N	N	N	N	N	N	-1.332317256
N	N	N	N	N	N	-1.522307552
N	N	N	N	N	A	0.57060201
N	N	N	N	N	N	-1.139641292
N	N	N	N	N	N	-1.393685667
N	N	N	N	N	N	-1.605122244
N	N	N	N	N	N	-1.262535273
A	A	A	A	A	A	1.839904242
A	A	N	N	N	A	0.980859694
N	N	N	N	N	~	-1.186366958
N	N	N	N	N	N	-1.342134104
A	A	A	A	A	A	1.570607147
A	N	A	N	N	N	1.431066917
N	N	N	N	N	N	-1.379325279
A	N	A	A	A	~	1.685482859
A	A	A	A	A	A	1.592985549
N	N	N	N	N	N	-1.554230399
N	N	N	N	N	N	-1.214100512
N	N	N	N	N	N	-1.230643139
N	N	N	N	N	A	0.492218773
N	N	N	N	N	N	-1.548172211
A	N	N	N	N	N	-0.922585844
N	N	N	N	N	N	-1.897448951
N	N	N	N	N	N	-1.442437223
N	N	~	N	N	~	-0.103766992
N	N	N	N	N	N	-1.154425215
N	N	N	N	N	N	-1.383104413
N	N	N	N	N	N	-1.629399777
N	N	N	N	N	A	0.257620823
N	N	N	N	N	N	-1.555506229
N	N	N	N	N	N	-1.389489489
N	N	N	N	N	N	-1.130819735
N	N	N	N	N	N	-1.302668203
N	N	N	N	N	N	-1.431545455
N	N	N	N	N	N	-1.685860227
N	N	N	N	N	N	-1.8985065
N	N	N	N	N	N	-1.348789452
N	N	N	N	N	N	-1.708977017
N	N	N	N	N	~	-0.691149583
A	A	A	A	A	A	1.366351489
N	N	N	N	N	N	-1.463270606
N	N	N	N	N	N	-1.680990698
N	N	N	N	N	~	-1.318824942
N	N	N	N	N	A	-0.806553724
N	N	N	N	N	N	-1.474589028
N	N	N	N	N	N	-1.205120247
N	N	N	N	N	A	-1.80765163
N	N	N	N	N	N	-0.951266039
A	A	A	A	A	A	1.301069918
N	N	N	N	N	N	-1.602708867
N	N	N	N	N	~	-2.223094208
N	N	N	~	N	~	0.30874379
A	A	A	A	A	A	1.568769105
N	A	N	N	N	A	1.254742138
A	A	A	A	A	A	1.463595186
N	N	N	N	N	N	-1.523201468
N	N	N	N	N	N	-1.380141636
N	N	N	N	N	N	-1.008467046
N	N	N	N	N	N	-0.367078439
N	N	N	N	N	~	-1.41591216
N	N	N	A	N	N	-0.479124409
N	N	N	N	N	N	0.603702709
N	N	N	N	N	N	-0.332161752
N	N	N	N	N	~	-1.443821859
N	N	N	N	N	N	-1.565696461
N	N	N	N	N	N	-1.769470176
N	N	A	N	A	N	1.394866478
N	N	N	N	N	N	-1.133730057
N	N	N	N	N	N	-0.607666475
N	N	N	N	N	N	-1.341183799
N	N	N	N	N	N	-1.716850541
N	N	N	N	N	N	-1.002430796
A	A	A	A	A	A	1.53562179
A	A	A	A	A	A	1.477621002
A	A	A	A	A	A	1.495602965
N	N	N	N	N	N	-1.12550068
N	N	N	N	N	N	-1.123417593
A	A	A	A	A	A	1.672466834
N	N	N	N	N	N	-1.333336856
N	N	N	N	N	N	-1.443170602
N	N	N	N	N	N	-1.714958668
N	N	N	N	N	N	-1.274419482
N	N	N	N	N	N	-1.778107874
N	N	N	N	N	N	-0.982886283
A	A	A	A	A	A	1.333242511
N	N	N	N	N	N	-1.099695916
N	N	N	N	N	N	-1.323335533
N	N	N	N	N	N	-1.407269901
N	N	N	N	N	N	-1.492066883
N	N	N	N	N	N	-1.239061249
A	A	A	A	A	~	1.124714537
N	N	N	N	N	N	-1.344527706
N	N	N	N	N	N	-1.684380139
N	N	N	N	N	N	-1.88464187
N	N	N	N	N	N	-1.738247972
N	N	A	N	N	N	0.475761349
N	N	N	N	N	N	-1.466064535
A	A	A	A	A	A	1.334361113
N	N	N	N	N	N	-1.487723617
N	N	N	N	N	N	-1.249009794
N	N	N	N	N	N	-1.716665294
N	N	N	N	N	N	-1.398340104
N	N	N	N	N	N	-1.552111198
N	N	~	N	N	N	-0.919448317
N	N	N	N	N	~	-1.380327043
A	A	A	A	A	A	1.779475398
N	N	N	N	N	N	-0.903883279
N	N	N	N	N	A	-1.36208933
N	N	N	N	N	N	-1.640694755
N	N	A	A	A	A	2.138445305
N	N	N	N	N	~	-1.339857595
N	A	A	A	A	A	1.610416187
N	N	N	N	N	N	-1.453808417
N	N	N	N	N	N	-0.878828831
N	N	N	N	N	N	-1.302827575
N	N	N	N	N	N	-0.625116298
N	A	A	N	N	N	-0.097162021
A	A	A	A	A	N	-0.60211639
N	N	N	N	N	N	-0.442042356
N	N	N	N	N	N	-2.006974312
A	A	A	A	A	A	1.517385887
N	N	N	N	N	N	-1.471355571
N	N	N	N	N	N	-1.43013929
N	N	N	N	N	N	0.337698923
N	N	N	N	N	N	-1.398761938
N	N	N	N	N	N	-1.72887552
A	A	A	N	A	N	1.377896958
N	N	N	N	N	N	-1.137005493
N	N	N	N	N	N	-1.137956641
N	N	N	N	N	N	-1.287126918
A	A	A	A	A	A	1.539318139
N	N	N	N	N	N	-1.858228225
N	N	N	N	N	N	-1.274107734
N	N	N	N	N	N	-1.188953592
N	N	N	N	N	N	-1.30731449
N	N	N	N	N	N	-1.334425815
N	N	N	N	N	N	-1.784903636
N	N	N	N	N	N	-1.353166273
N	N	N	N	N	N	-1.691443472
N	N	N	N	N	N	-0.348495709
N	N	N	N	N	N	-1.507764982
N	N	N	N	N	N	-1.648390462
A	N	A	~	N	~	1.610641832
N	N	N	N	N	N	-1.706838125
N	N	N	N	N	N	-1.380880687
N	~	~	N	N	~	-1.091621268
N	N	N	N	N	~	-1.14608222
N	N	N	N	N	N	-1.319091931
N	N	N	N	N	N	-1.586796405
N	N	N	N	N	N	-1.307031575
N	N	N	N	N	N	-1.31768452
A	A	A	A	A	A	1.6107633
N	N	N	N	N	N	-1.268761439
A	N	A	A	A	A	1.693761512
N	N	N	N	N	N	-0.999614859
N	N	N	N	N	N	-1.247328257
N	N	N	N	N	N	-1.661621429
N	N	N	N	N	N	-1.274524188
N	N	N	N	N	N	-1.297894594
N	N	N	N	N	N	-1.846917307
N	N	N	N	N	N	-1.38149851
N	N	N	N	N	N	-0.740623202
N	N	N	N	N	N	-1.179834398
N	N	N	N	N	N	-1.411657711
N	N	N	N	N	~	-1.549896004
N	N	N	N	N	N	-1.631625501
N	N	N	N	N	N	-1.098946475
N	N	N	N	N	~	-1.135782112
N	N	N	N	N	N	-1.716841366
N	N	N	N	N	N	-1.609959196
A	A	A	A	A	A	1.495384185
A	A	A	A	A	A	1.262669703
N	N	N	N	N	N	-1.792835485
N	N	N	N	N	N	-1.324716951
N	N	A	N	N	N	-1.373930028
N	N	N	N	N	N	-1.311271202
N	A	N	N	N	N	-1.144545925
N	N	N	N	N	N	-1.352333001
N	N	N	N	N	N	-1.509242369
N	N	N	N	N	N	-1.385435994
A	A	A	A	A	A	0.58539159
N	N	N	N	N	N	-1.664737639
N	N	A	N	N	A	1.571116084
N	N	N	N	N	N	-1.694746223
N	N	N	N	N	~	0.789252984
A	A	A	A	A	A	1.783700661
N	N	N	N	N	N	-1.240577291
N	N	N	N	N	N	-0.923402124
A	N	A	~	A	A	1.477622138
N	N	N	N	N	N	-1.063912652
N	N	N	N	N	N	-1.741331324
N	N	N	N	N	N	-1.345390568
N	N	N	N	N	N	-1.595388329
N	N	N	N	N	N	-1.106873073
A	A	A	A	N	~	1.140336046
A	A	A	A	A	A	1.830309133
A	A	A	A	A	A	1.847600569
N	N	N	N	N	N	-1.026389538
N	N	N	N	N	N	-1.62787325
N	N	N	N	N	N	-1.708983151
A	A	A	A	A	A	1.580480927
N	N	N	N	N	~	-1.38014499
N	N	N	N	N	N	-1.702157918
N	N	N	N	N	N	-1.539856225
N	N	N	N	N	N	-0.999475745
N	N	N	N	N	N	-1.692721767
N	N	N	N	N	N	-0.674897268
N	N	N	N	N	N	-1.304084295
N	N	N	N	N	N	0.138349412
N	N	N	N	N	N	-2.020610529
N	N	N	N	N	N	-1.476558588
N	N	N	N	N	N	-1.539237769
N	N	N	N	N	N	-1.333748399
N	N	N	N	N	N	-1.797048849
N	N	N	N	N	N	-1.703482128
A	A	A	A	A	A	1.463421936
N	~	N	N	N	N	0.155088972
A	A	A	A	A	A	1.379311885
N	N	N	N	N	N	-1.556087285
A	A	A	A	A	A	1.211403111
A	A	A	A	A	A	1.425408021
N	N	N	N	N	N	-2.079830011
A	A	A	A	A	A	1.567402195
N	N	N	N	N	N	-1.91270116
N	N	N	N	N	N	-1.433630037
A	A	A	A	A	A	1.29813692
N	N	N	N	N	N	-1.141657175
N	N	N	N	N	N	-1.426660713
N	N	N	N	N	N	-1.12524511
A	A	A	A	A	A	1.572948336
N	N	N	N	N	N	-1.868329987
A	A	A	A	A	A	1.45903055
N	N	N	N	N	N	-1.533955581
A	A	A	A	A	A	1.857951053
A	A	A	A	A	A	1.540820188
N	N	N	N	N	N	-1.745761309
N	N	N	N	N	N	-1.470718084
N	N	N	N	N	~	-1.278945799
A	A	A	A	A	A	1.474740094
N	N	N	N	N	N	-1.055224797
N	N	N	N	N	N	-1.797939307
N	N	N	N	N	N	-1.357286861
N	N	N	N	N	N	-1.615585138
N	N	N	N	N	N	-1.234064902
N	N	N	N	N	N	-1.604052699
A	A	A	A	A	A	1.490671316
N	N	N	N	N	N	-1.401938247
N	N	N	N	N	N	-1.635979312
N	N	N	N	N	N	-1.254835174
N	N	N	N	N	N	-1.116905402
N	N	N	N	N	N	-1.977126388
N	N	N	N	N	~	-0.481424219
N	N	N	N	N	N	-1.140255142
N	N	N	N	N	N	-0.509006551
N	N	N	N	N	N	-1.765973534
N	N	N	N	N	N	-1.566106609
N	N	N	N	N	N	-1.616824746
A	A	A	A	A	A	1.800009292
N	N	N	N	N	N	-1.332986287
N	N	N	N	N	N	-1.188014158
N	N	N	N	N	N	-1.006519581
N	N	N	N	N	N	-1.319336073
N	N	N	N	N	N	-1.639255272
N	N	N	N	N	N	-2.04997168
N	N	N	N	N	N	-0.876927076
A	A	A	A	A	A	1.580367356
A	A	A	A	A	A	1.724075656
N	N	N	N	N	~	-1.333848482
N	N	N	N	N	N	-1.239599455
N	N	A	N	N	N	-0.886239803
N	N	N	N	N	N	-1.426392538
N	N	N	N	N	N	-1.109748814
A	A	A	A	A	A	1.909431592
A	A	A	A	A	A	1.621950599
N	N	N	N	N	~	-0.416056667
A	A	A	A	A	A	1.831939651
A	A	A	A	A	A	1.450207527
N	N	N	N	N	A	0.948889175
N	N	N	N	N	N	-1.706436173
N	N	N	N	N	N	-1.493049071
N	N	N	N	N	N	-1.785396164
N	N	N	N	N	N	-1.005484675
N	N	N	N	N	N	-1.884200377
N	N	N	N	N	~	-1.327286011
N	N	N	N	N	N	-1.535323268
N	N	N	N	N	N	-1.440012974
N	N	N	N	N	N	-1.845850274
N	N	N	N	N	N	-1.773164822
N	N	N	N	N	N	-1.170978615
A	A	A	A	A	A	1.649091183
N	N	N	N	N	N	-1.693734052
A	A	A	A	A	A	0.7243988
A	N	A	N	N	N	0.033550986
A	A	A	A	A	A	1.70513306
A	A	A	A	A	A	1.832888478
N	A	N	N	N	N	-1.139026343
N	N	N	N	N	N	-1.422551786
N	N	N	N	N	N	-1.187200931
N	A	A	N	N	A	1.298793011
N	N	N	N	N	N	-1.63477997
N	N	N	N	N	N	-1.340475283
N	N	N	N	N	N	-1.267624217
A	A	A	A	A	A	1.221325742
N	N	N	N	N	N	-1.444416584
A	A	A	A	A	A	1.585690047
A	A	A	A	A	A	1.499939755
A	A	A	A	A	A	1.631522155
N	N	N	N	N	N	-1.548357876
N	N	N	N	N	~	-1.599738679
N	N	N	N	N	N	-1.860254593
A	A	A	A	A	A	1.759887388
N	N	N	N	N	N	-1.47158347
N	N	N	N	N	N	-1.917963956
N	N	N	N	N	N	-1.795290815
N	N	N	N	N	N	-1.860456073
N	N	N	N	A	A	-1.389822474
N	N	~	N	N	~	-1.405634074
N	N	N	N	N	N	-1.706192235
A	A	A	A	A	A	1.6957
A	A	A	A	A	A	1.51591025
N	N	N	N	N	N	-1.707641752
[truncated: 2,645 more rows]
