# Supplementary material for: Atrial fibrillation detection in outpatient electrocardiogram monitoring: An algorithmic crowdsourcing approach
Source: PLoS One. 2021 Nov 16;16(11):e0259916. doi: 10.1371/journal.pone.0259916 (PMC8594842; doi:10.1371/journal.pone.0259916)
Supplement: S3 Table — (CSV) [file pone.0259916.s003.csv]

Fusion of Algorithms
0.000919836
0.000919836
0.000919836
0.982957666
0.983072754
0.000919836
0.000919836
0.000919836
0.982957666
0.983072754
0.925731836
0.000919836
0.000919836
0.000919836
0.15313753
0.000919836
0.049027212
0.000919836
0.983072754
0.000919836
0.159664307
0.000919836
0.983072754
0.000919836
0.270580016
0.002778908
0.000919836
0.001579582
0.000919836
0.001579582
0.000919836
0.000919836
0.000919836
0.000919836
0.000919836
0.001579582
0.001579582
0.000919836
0.983072754
0.000919836
0.000919836
0.000919836
0.904839328
0.982957666
0.000919836
0.983072754
0.000919836
0.000919836
0.000919836
0.000919836
0.944112789
0.000919836
0.000919836
0.96937929
0.000919836
0.000919836
0.648999494
0.000919836
0.000919836
0.000919836
0.000919836
0.000919836
0.000919836
0.000919836
0.000919836
0.000919836
0.000919836
0.000919836
0.000919836
0.763473087
0.001579582
0.000919836
0.000919836
0.000919836
0.983072754
0.000919836
0.000919836
0.060605508
0.000919836
0.000919836
0.000919836
0.000919836
0.983072754
0.000919836
0.000919836
0.000919836
0.000919836
0.000919836
0.000919836
0.000919836
0.000919836
0.000919836
0.000919836
0.000919836
0.982957666
0.000919836
0.000919836
0.000919836
0.164916809
0.982957666
0.000919836
0.000919836
0.982957666
0.000919836
0.005598995
0.000919836
0.000919836
0.982957666
0.982957666
0.000919836
0.000919836
0.000919836
0.982957666
0.982957666
0.000919836
0.000919836
0.000919836
0.000919836
0.000919836
0.001579582
0.000919836
0.000919836
0.000919836
0.000919836
0.983072754
0.000919836
0.244630994
0.000919836
0.638522304
0.000919836
0.000919836
0.982957666
0.65773451
0.000919836
0.000919836
0.000919836
0.000919836
0.000919836
0.001579582
0.168128601
0.000919836
0.000919836
0.314227491
0.000919836
0.000919836
0.000919836
0.000919836
0.000919836
0.000919836
0.000919836
0.000919836
0.000919836
0.982957666
0.000919836
0.000919836
0.000919836
0.000919836
0.001579582
0.000919836
0.000919836
0.912606522
0.000919836
0.000919836
0.000919836
0.000919836
0.982957666
0.000919836
0.000919836
0.567584761
0.000919836
0.186524455
0.001579582
0.000919836
0.983072754
0.000919836
0.000919836
0.006769985
0.000919836
0.871983269
0.983072754
0.000919836
0.000919836
0.871983269
0.000919836
0.000919836
0.983072754
0.002778908
0.757416585
0.983072754
0.982957666
0.000919836
0.394948688
0.000919836
0.076573886
0.983072754
0.000919836
0.000919836
0.000919836
0.000919836
0.000919836
0.982957666
0.982957666
0.000919836
0.000919836
0.000919836
0.073310115
0.983072754
0.000919836
0.000919836
0.000919836
0.000919836
0.967264202
0.000919836
0.000919836
0.253264865
0.000919836
0.000919836
0.000919836
0.918346144
0.000919836
0.000919836
0.000919836
0.000919836
0.982957666
0.000919836
0.000919836
0.000919836
0.090604659
0.000919836
0.982957666
0.000919836
0.000919836
0.880560736
0.982957666
0.227625689
0.89410808
0.000919836
0.982957666
0.983072754
0.14736267
0.000919836
0.001579582
0.000919836
0.000919836
0.000919836
0.001579582
0.96937929
0.000919836
0.000919836
0.000919836
0.000919836
0.000919836
0.000919836
0.000919836
0.446780988
0.000919836
0.000919836
0.982957666
0.001579582
0.000919836
0.000919836
0.983072754
0.143011875
0.595498876
0.261351182
0.982957666
0.000919836
0.000919836
0.000919836
0.000919836
0.000919836
0.983072754
0.000919836
0.982992754
0.000919836
0.095329357
0.000919836
0.000919836
0.000919836
0.000919836
0.983072754
0.001579582
0.000919836
0.983072754
0.000919836
0.000919836
0.983072754
0.001579582
0.000919836
0.000919836
0.685967166
0.000919836
0.000919836
0.000919836
0.982957666
0.000919836
0.000919836
0.000919836
0.982957666
0.000919836
0.000919836
0.000919836
0.000919836
0.000919836
0.006769985
0.000919836
0.000919836
0.982992754
0.266776662
0.002778908
0.000919836
0.000919836
0.982957666
0.000919836
0.000919836
0.000919836
0.000919836
0.983072754
0.004550623
0.000919836
0.983072754
0.000919836
0.001579582
0.000919836
0.000919836
0.000919836
0.000919836
0.000919836
0.000919836
0.000919836
0.771057373
0.000919836
0.983072754
0.002778908
0.000919836
0.000919836
0.006562647
0.387041724
0.983072754
0.000919836
0.906562068
0.000919836
0.000919836
0.000919836
0.268020385
0.982957666
0.000919836
0.000919836
0.000919836
0.000919836
0.000919836
0.000919836
0.006769985
0.983072754
0.000919836
0.786520763
0.983072754
0.000919836
0.006769985
0.000919836
0.000919836
0.000919836
0.001579582
0.000919836
0.000919836
0.894075833
0.000919836
0.983072754
0.000919836
0.058599006
0.092777402
0.000919836
0.000919836
0.000919836
0.983072754
0.000919836
0.000919836
0.000919836
0.002778908
0.255034141
0.000919836
0.983072754
0.000919836
0.000919836
0.000919836
0.225160341
0.983072754
0.000919836
0.000919836
0.346119516
0.983072754
0.000919836
0.000919836
0.000919836
0.591620411
0.000919836
0.000919836
0.000919836
0.000919836
0.000919836
0.070605508
0.000919836
0.000919836
0.002300701
0.000919836
0.589406125
0.000919836
0.000919836
0.68226347
0.001579582
0.000919836
0.000919836
0.000919836
0.001579582
0.000919836
0.000919836
0.000919836
0.000919836
0.885079126
0.000919836
0.000919836
0.000919836
0.062605508
0.000919836
0.000919836
0.982957666
0.006769985
0.602801599
0.000919836
0.000919836
0.000919836
0.000919836
0.978898842
0.001579582
0.982957666
0.006769985
0.000919836
0.005598995
0.000919836
0.92186439
0.000919836
0.000919836
0.000919836
0.002300701
0.000919836
0.000919836
0.030910667
0.000919836
0.001579582
0.000919836
0.000919836
0.000919836
0.982992754
0.000919836
0.043622506
0.000919836
0.001579582
0.000919836
0.000919836
0.000919836
0.982957666
0.001579582
0.147058875
0.000919836
0.000919836
0.000919836
0.000919836
0.188524455
0.000919836
0.000919836
0.000919836
0.000919836
0.000919836
0.000919836
0.000919836
0.982957666
0.000919836
0.000919836
0.983072754
0.983072754
0.000919836
0.000919836
0.000919836
0.000919836
0.983072754
0.000919836
0.000919836
0.000919836
0.000919836
0.000919836
0.000919836
0.161483434
0.365367629
0.760802302
0.000919836
0.000919836
0.000919836
0.000919836
0.000919836
0.043622506
0.182524455
0.000919836
0.000919836
0.000919836
0.000919836
0.000919836
0.000919836
0.000919836
0.000919836
0.982957666
0.000919836
0.000919836
0.000919836
0.000919836
0.000919836
0.000919836
0.000919836
0.000919836
0.763794706
0.000919836
0.001579582
0.000919836
0.000919836
0.000919836
0.000919836
0.000919836
0.000919836
0.006769985
0.000919836
0.001579582
0.000919836
0.000919836
0.000919836
0.000919836
0.275894431
0.000919836
0.197391122
0.001579582
0.96737929
0.716959696
0.918346144
0.000919836
0.000919836
0.000919836
0.000919836
0.000919836
0.000919836
0.982957666
0.871983269
0.000919836
0.000919836
0.000919836
0.982957666
0.000919836
0.000919836
0.982992754
0.000919836
0.000919836
0.000919836
0.983072754
0.914606522
0.983072754
0.000919836
0.983072754
0.000919836
0.000919836
0.979143715
0.000919836
0.000919836
0.983072754
0.826948598
0.000919836
0.000919836
0.000919836
0.000919836
0.000919836
0.000919836
0.235698498
0.000919836
0.000919836
0.002778908
0.982957666
0.850718334
0.000919836
0.931397747
0.000919836
0.000919836
0.000919836
0.000919836
0.983072754
0.000919836
0.000919836
0.000919836
0.000919836
0.000919836
0.326387253
0.982957666
0.82101053
0.000919836
0.000919836
0.983072754
0.000919836
0.000919836
0.000919836
0.000919836
0.441578676
0.000919836
0.000919836
0.000919836
0.291417327
0.433158681
0.000919836
0.000919836
0.983072754
0.000919836
0.000919836
0.002300701
0.983072754
0.045561339
0.982957666
0.000919836
0.000919836
0.000919836
0.000919836
0.740145783
0.871983269
0.000919836
0.000919836
0.446069309
0.983072754
0.146352781
0.000919836
0.000919836
0.000919836
0.006769985
0.000919836
0.000919836
0.08006936
0.002300701
0.983072754
0.000919836
0.229625689
0.58663074
0.291694302
0.983072754
0.411161467
0.002300701
0.000919836
0.002300701
0.000919836
0.000919836
0.028996708
0.092864648
0.624082759
0.000919836
0.000919836
0.002300701
0.002300701
0.000919836
0.000919836
0.001579582
0.982957666
0.010144904
0.000919836
0.000919836
0.983072754
0.000919836
0.454638592
0.000919836
0.000919836
0.001579582
0.001579582
0.000919836
0.876006664
0.000919836
0.340148803
0.000919836
0.189324455
0.000919836
0.000919836
0.982957666
0.000919836
0.000919836
0.000919836
0.000919836
0.000919836
0.286589982
0.000919836
0.000919836
0.000919836
0.000919836
0.413796291
0.046477566
0.009976159
0.000919836
0.043622506
0.000919836
0.982957666
0.000919836
0.000919836
0.982957666
0.005598995
0.000919836
0.001579582
0.000919836
0.850603247
0.000919836
0.000919836
0.000919836
0.000919836
0.000919836
0.000919836
0.011958403
0.000919836
0.000919836
0.000919836
0.000919836
0.000919836
0.000919836
0.000919836
0.464255188
0.000919836
0.000919836
0.000919836
0.000919836
0.000919836
0.000919836
0.000919836
0.001579582
0.000919836
0.000919836
0.000919836
0.000919836
0.002300701
0.000919836
0.000919836
0.000919836
0.982957666
0.000919836
0.001579582
0.000919836
0.000919836
0.983072754
0.008461695
0.000919836
0.000919836
0.000919836
0.983072754
0.000919836
0.205395884
0.000919836
0.114575911
0.000919836
0.000919836
0.80954749
0.000919836
0.000919836
0.002300701
0.983072754
0.000919836
0.000919836
0.000919836
0.000919836
0.002300701
0.000919836
0.983072754
0.000919836
0.000919836
0.000919836
0.000919836
0.000919836
0.000919836
0.982957666
0.000919836
0.161483434
0.000919836
0.000919836
0.194543412
0.000919836
0.399734714
0.13121937
0.000919836
0.000919836
0.000919836
0.000919836
0.000919836
0.000919836
0.000919836
0.840120078
0.000919836
0.000919836
0.025107398
0.15993582
0.000919836
0.983072754
0.000919836
0.000919836
0.000919836
0.000919836
0.000919836
0.000919836
0.000919836
0.918346144
0.001579582
0.001579582
0.000919836
0.000919836
0.000919836
0.000919836
0.982957666
0.000919836
0.000919836
0.188524455
0.000919836
0.982957666
0.000919836
0.071951131
0.001579582
0.000919836
0.000919836
0.001579582
0.907293039
0.7847863
0.000919836
0.000919836
0.000919836
0.376656179
0.001579582
0.000919836
0.000919836
0.000919836
0.873038976
0.000919836
0.005579165
0.983072754
0.000919836
0.006769985
0.000919836
0.983072754
0.979143715
0.000919836
0.000919836
0.000919836
0.000919836
0.981834659
0.000919836
0.983072754
0.431901667
0.978898842
0.916973062
0.002778908
0.000919836
0.000919836
0.000919836
0.000919836
0.000919836
0.979143715
0.000919836
0.001579582
0.000919836
0.000919836
0.000919836
0.001579582
0.000919836
0.087753973
0.000919836
0.000919836
0.983072754
0.000919836
0.000919836
0.006799596
0.000919836
0.001579582
0.983072754
0.000919836
0.287626996
0.001579582
0.000919836
0.000919836
0.000919836
0.946112789
0.000919836
0.983072754
0.000919836
0.380206974
0.000919836
0.000919836
0.000919836
0.000919836
0.002778908
0.000919836
0.000919836
0.000919836
0.001579582
0.000919836
0.000919836
0.000919836
0.006769985
0.000919836
0.000919836
0.000919836
0.000919836
0.000919836
0.000919836
0.000919836
0.626601052
0.000919836
0.000919836
0.043622506
0.000919836
0.039622305
0.96937929
0.043622506
0.000919836
0.000919836
0.982957666
0.000919836
0.000919836
0.000919836
0.000919836
0.000919836
0.000919836
0.000919836
0.000919836
0.000919836
0.000919836
0.000919836
0.000919836
0.000919836
0.605916773
0.982992754
0.909293039
0.000919836
0.184524455
0.982957666
0.000919836
0.982957666
0.004550623
0.000919836
0.000919836
0.000919836
0.001579582
0.000919836
0.983072754
0.000919836
0.982957666
0.982957666
0.000919836
0.000919836
0.818757579
0.000919836
0.982957666
0.000919836
0.983072754
0.000919836
0.000919836
0.002300701
0.000919836
0.001579582
0.764525259
0.000919836
0.000919836
0.006769985
0.000919836
0.000919836
0.000919836
0.000919836
0.000919836
0.000919836
0.982957666
0.000919836
0.001579582
0.906562068
0.000919836
0.000919836
0.000919836
0.983072754
0.000919836
0.901089328
0.000919836
0.000919836
0.000919836
0.002778908
0.981143715
0.327566464
0.982957666
0.000919836
0.96737929
0.000919836
0.000919836
0.982957666
0.000919836
0.000919836
0.006769985
0.829440963
0.000919836
0.008461695
0.000919836
0.000919836
0.000919836
0.000919836
0.000919836
0.000919836
0.000919836
0.000919836
0.206459522
0.000919836
0.000919836
0.000919836
0.000919836
0.000919836
0.000919836
0.000919836
0.982957666
0.981612436
0.983072754
0.000919836
0.000919836
0.983072754
0.001098295
0.983072754
0.000919836
0.982957666
0.848122641
0.000919836
0.000919836
0.000919836
0.559727618
0.000919836
0.000919836
0.000919836
0.097329357
0.000919836
0.542245118
0.000919836
0.711920104
0.000919836
0.983072754
0.001579582
0.000919836
0.000919836
0.000919836
0.001579582
0.982957666
0.000919836
0.983072754
0.000919836
0.001579582
0.000919836
0.000919836
0.000919836
0.000919836
0.002300701
0.000919836
0.005343233
0.000919836
0.000919836
0.000919836
0.000919836
0.000919836
0.000919836
0.000919836
0.000919836
0.000919836
0.000919836
0.000919836
0.000919836
0.000919836
0.072553134
0.000919836
0.000919836
0.000919836
0.000919836
0.000919836
0.322467108
0.002300701
0.000919836
0.006769985
0.527135843
0.000919836
0.000919836
0.002300701
0.27981191
0.186524455
0.000919836
0.000919836
0.909293039
0.000919836
0.000919836
0.000919836
0.871983269
0.000919836
0.000919836
0.982957666
0.754734506
0.000919836
0.000919836
0.000919836
0.001579582
0.000919836
0.982957666
0.000919836
0.000919836
0.983072754
0.000919836
0.635721448
0.982957666
0.000919836
0.000919836
0.000919836
0.000919836
0.000919836
0.000919836
0.983072754
0.000919836
0.000919836
0.000919836
0.000919836
0.461995323
0.983072754
0.001579582
0.001579582
0.000919836
0.000919836
0.000919836
0.000919836
0.000919836
0.001579582
0.982957666
0.000919836
0.000919836
0.000919836
0.006769985
0.000919836
0.000919836
0.000919836
0.000919836
0.983072754
0.002778908
0.000919836
0.000919836
0.000919836
0.910626372
0.982957666
0.001579582
0.000919836
0.982957666
0.000919836
0.001579582
0.002300701
0.000919836
0.000919836
0.000919836
0.983072754
0.983072754
0.918346144
0.000919836
0.395705069
0.000919836
0.000919836
0.002300701
0.000919836
0.983072754
0.000919836
0.000919836
0.000919836
0.000919836
0.983072754
0.000919836
0.001579582
0.002778908
0.594789667
0.201721449
0.982957666
0.000919836
0.252310228
0.000919836
0.982957666
0.000919836
0.000919836
0.000919836
0.038436651
0.000919836
0.091250922
0.000919836
0.000919836
0.000919836
0.392948688
0.001579582
0.000919836
0.000919836
0.000919836
0.002300701
0.000919836
0.000919836
0.000919836
0.000919836
0.000919836
0.000919836
0.983072754
0.000919836
0.001579582
0.000919836
0.983072754
0.000919836
0.979143715
0.000919836
0.561971158
0.000919836
0.000919836
0.164916809
0.000919836
0.000919836
0.006769985
0.000919836
0.000919836
0.000919836
0.983072754
0.000919836
0.000919836
0.000919836
0.000919836
0.000919836
0.000919836
0.000919836
0.982957666
0.000919836
0.000919836
0.000919836
0.982957666
0.983072754
0.000919836
0.738145783
0.000919836
0.000919836
0.000919836
0.624283262
0.143011875
0.000919836
0.001579582
0.000919836
0.000919836
0.000919836
0.000919836
0.983072754
0.053125492
0.983072754
0.002778908
0.983072754
0.039709366
0.983072754
0.000919836
0.043622506
0.000919836
0.982957666
0.000919836
0.000919836
0.001579582
0.000919836
0.000919836
0.000919836
0.000919836
0.000919836
0.000919836
0.053125492
0.000919836
0.000919836
0.906177951
0.927030981
0.000919836
0.000919836
0.000919836
0.983072754
0.000919836
0.000919836
0.000919836
0.000919836
0.000919836
0.169850794
0.000919836
0.982957666
0.000919836
0.980210382
0.000919836
0.000919836
0.006769985
0.000919836
0.000919836
0.000919836
0.161483434
0.006769985
0.000919836
0.983072754
0.000919836
0.000919836
0.000919836
0.000919836
0.000919836
0.000919836
0.000919836
0.294015623
0.983072754
0.000919836
0.983072754
0.982957666
0.000919836
0.000919836
0.000919836
0.000919836
0.000919836
0.73145484
0.96937929
0.000919836
0.9395593
0.983072754
0.000919836
0.000919836
0.000919836
0.000919836
0.276687051
0.982957666
0.907293039
0.000919836
0.914606522
0.000919836
0.257483361
0.000919836
0.006769985
0.000919836
0.000919836
0.000919836
0.000919836
0.000919836
0.983072754
0.000919836
0.000919836
0.000919836
0.979143715
0.000919836
0.982957666
0.001579582
0.000919836
0.001579582
0.000919836
0.982957666
0.001579582
0.000919836
0.000919836
0.000919836
0.000919836
0.000919836
0.000919836
0.001579582
0.000919836
0.000919836
0.000919836
0.000919836
0.000919836
0.92186439
0.002778908
0.000919836
0.000919836
0.000919836
0.983072754
0.000919836
0.955396527
0.000919836
0.000919836
0.000919836
0.000919836
0.169691354
0.000919836
0.000919836
0.000919836
0.000919836
0.000919836
0.982957666
0.000919836
0.957396527
0.000919836
0.982957666
0.000919836
0.982957666
0.587006498
0.000919836
0.000919836
0.001579582
0.002300701
0.000919836
0.000919836
0.000919836
0.001579582
0.000919836
0.605680388
0.002778908
0.001579582
0.001579582
0.000919836
0.000919836
0.983072754
0.001579582
0.130799811
0.000919836
0.001579582
0.000919836
0.000919836
0.000919836
0.000919836
0.74291185
0.03276781
0.983072754
0.000919836
0.002778908
0.162102807
0.000919836
0.983072754
0.000919836
0.000919836
0.000919836
0.000919836
0.000919836
0.982992754
0.000919836
0.912606522
0.001579582
0.129466478
0.000919836
0.982992754
0.000919836
0.982957666
0.001579582
0.978898842
0.000919836
0.000919836
0.000919836
0.000919836
0.000919836
0.000919836
0.000919836
0.27436717
0.000919836
0.000919836
0.982957666
0.000919836
0.982957666
0.000919836
0.000919836
0.000919836
0.000919836
0.038436651
0.000919836
0.000919836
0.000919836
0.000919836
0.000919836
0.983072754
0.001579582
0.001579582
0.000919836
0.000919836
0.861136219
0.000919836
0.000919836
0.000919836
0.000919836
0.000919836
0.047429162
0.000919836
0.000919836
0.690274479
0.983072754
0.957396527
0.982957666
0.006769985
0.000919836
0.000919836
0.000919836
0.000919836
0.043622506
0.002300701
0.000919836
0.000919836
0.906213039
0.000919836
0.000919836
0.000919836
0.003445871
0.000919836
0.002300701
0.982957666
0.000919836
0.000919836
0.000919836
0.000919836
0.000919836
0.983072754
0.22425519
0.000919836
0.189721449
0.000919836
0.001579582
0.016180404
0.000919836
0.128446069
0.000919836
0.000919836
0.981143715
0.000919836
0.982957666
0.157419848
0.001579582
0.982957666
0.000919836
0.002300701
0.087753973
0.000919836
0.000919836
0.000919836
0.000919836
0.250649141
0.000919836
0.000919836
0.000919836
0.982957666
0.000919836
0.000919836
0.000919836
0.002778908
0.000919836
0.912606522
0.000919836
0.000919836
0.000919836
0.043622506
0.982957666
0.000919836
0.000919836
0.859319884
0.000919836
0.001579582
0.982957666
0.983072754
0.925731836
0.983072754
0.000919836
0.000919836
0.000919836
0.899089328
0.000919836
0.983072754
0.000919836
0.334660489
0.000919836
0.983072754
0.982957666
0.000919836
0.000919836
0.001579582
0.605916773
0.000919836
0.001579582
0.000919836
0.000919836
0.000919836
0.000919836
0.121493589
0.83864483
0.000919836
0.000919836
0.000919836
0.000919836
0.046477566
0.000919836
0.000919836
0.000919836
0.000919836
0.000919836
0.005598995
0.001579582
0.000919836
0.000919836
0.000919836
0.000919836
0.000919836
0.000919836
0.983072754
0.000919836
0.000919836
0.000919836
0.01351367
0.000919836
0.983072754
0.000919836
0.983072754
0.858065488
0.15448716
0.000919836
0.000919836
0.982957666
0.000919836
0.000919836
0.167578574
0.000919836
0.001579582
0.000919836
0.000919836
0.000919836
0.000919836
0.000919836
0.828563596
0.000919836
0.000919836
0.967264202
0.000919836
0.195530026
0.917031056
0.000919836
0.000919836
0.983072754
0.982957666
0.000919836
0.000919836
0.000919836
0.982957666
0.982957666
0.000919836
0.982957666
0.001579582
0.043622506
0.983072754
0.000919836
0.000919836
0.002300701
0.000919836
0.981612436
0.000919836
0.000919836
0.000919836
0.000919836
0.982957666
0.000919836
0.000919836
0.002778908
0.983072754
0.96937929
0.000919836
0.237829576
0.000919836
0.000919836
0.000919836
0.043622506
0.000919836
0.983072754
0.000919836
0.053125492
0.000919836
0.001579582
0.000919836
0.983072754
0.000919836
0.084074481
0.983072754
0.983072754
0.982957666
0.000919836
0.982957666
0.982992754
0.982957666
0.000919836
0.000919836
0.000919836
0.000919836
0.000919836
0.982957666
0.981143715
0.927030981
0.000919836
0.001579582
0.000919836
0.000919836
0.292881823
0.000919836
0.000919836
0.000919836
0.000919836
0.982957666
0.560971158
0.001579582
0.000919836
0.983072754
0.486526927
0.000919836
0.834787158
0.982992754
0.000919836
0.000919836
0.000919836
0.281215157
0.000919836
0.08006936
0.000919836
0.000919836
0.043410042
0.000919836
0.000919836
0.000919836
0.232749137
0.000919836
0.000919836
0.000919836
0.000919836
0.000919836
0.000919836
0.000919836
0.000919836
0.000919836
0.007579582
0.983072754
0.000919836
0.000919836
0.001579582
0.053125492
0.000919836
0.000919836
0.053125492
0.000919836
0.983072754
0.000919836
0.001579582
0.107628825
0.983072754
0.451991179
0.983072754
0.000919836
0.000919836
0.000919836
0.006769985
0.001579582
0.215043862
0.182524455
0.006769985
0.001579582
0.000919836
0.000919836
0.366809962
0.000919836
0.006769985
0.000919836
0.000919836
0.000919836
0.983072754
0.983072754
0.983072754
0.000919836
0.000919836
0.982957666
0.000919836
0.000919836
0.000919836
0.000919836
0.000919836
0.000919836
0.983072754
0.000919836
0.000919836
0.000919836
0.000919836
0.000919836
0.957396527
0.000919836
0.000919836
0.000919836
0.000919836
0.291213349
0.000919836
0.983072754
0.000919836
0.000919836
0.000919836
0.000919836
0.000919836
0.002300701
0.001579582
0.982957666
0.000919836
0.053125492
0.000919836
0.734145164
0.001579582
0.871983269
0.000919836
0.000919836
0.000919836
0.006769985
0.218081748
0.620928356
0.006769985
0.000919836
0.983072754
0.000919836
0.000919836
0.186434448
0.000919836
0.000919836
0.782669215
0.000919836
0.000919836
0.000919836
0.983072754
0.000919836
0.000919836
0.000919836
0.000919836
0.000919836
0.000919836
0.000919836
0.000919836
0.006769985
0.000919836
0.000919836
0.58830238
0.000919836
0.000919836
0.006066657
0.001579582
0.000919836
0.000919836
0.000919836
0.000919836
0.982957666
0.000919836
0.912606522
0.000919836
0.000919836
0.000919836
0.000919836
0.000919836
0.000919836
0.000919836
0.000919836
0.000919836
0.000919836
0.001579582
0.000919836
0.000919836
0.001579582
0.000919836
0.000919836
0.983072754
0.983072754
0.000919836
0.000919836
0.087753973
0.000919836
0.043622506
0.000919836
0.000919836
0.000919836
0.944112789
0.000919836
0.503729509
0.000919836
0.178263423
0.982957666
0.000919836
0.000919836
0.833774033
0.000919836
0.000919836
0.000919836
0.000919836
0.000919836
0.791646815
0.982957666
0.982957666
0.000919836
0.000919836
0.000919836
0.983072754
0.001579582
0.000919836
0.000919836
0.000919836
0.000919836
0.038436651
0.000919836
0.131466478
0.000919836
0.000919836
0.000919836
0.000919836
0.000919836
0.000919836
0.983072754
0.110322063
0.983072754
0.000919836
0.983072754
0.983072754
0.000919836
0.983072754
0.000919836
0.000919836
0.983072754
0.000919836
0.000919836
0.000919836
0.983072754
0.000919836
0.983072754
0.000919836
0.982957666
0.983072754
0.000919836
0.000919836
0.001579582
0.983072754
0.000919836
0.000919836
0.000919836
0.000919836
0.000919836
0.000919836
0.983072754
0.000919836
0.000919836
0.000919836
0.000919836
0.000919836
0.005598995
0.000919836
0.006769985
0.000919836
0.000919836
0.000919836
0.982957666
0.000919836
0.000919836
0.000919836
0.000919836
0.000919836
0.000919836
0.000919836
0.983072754
0.982957666
0.001579582
0.000919836
0.087753973
0.000919836
0.000919836
0.982957666
0.982957666
0.005598995
0.982957666
0.983072754
0.406991112
0.000919836
0.000919836
0.000919836
0.000919836
0.000919836
0.001579582
0.000919836
0.000919836
0.000919836
0.000919836
0.000919836
0.982957666
0.000919836
0.925731836
0.21843964
0.982957666
0.982957666
0.043622506
0.000919836
0.000919836
0.577003956
0.000919836
0.000919836
0.000919836
0.983072754
0.000919836
0.983072754
0.983072754
0.982957666
0.000919836
0.001579582
0.000919836
0.982957666
0.000919836
0.000919836
0.000919836
0.000919836
0.182823463
0.002778908
0.000919836
0.982957666
0.983072754
0.000919836
[truncated: 2,645 more rows]
